# Supplementary material for: Spatial ecology of coyotes in the urbanizing landscape of the Cuyahoga Valley, Ohio
Source: PLoS One. 2019 Dec 30;14(12):e0227028. doi: 10.1371/journal.pone.0227028 (PMC6936805; doi:10.1371/journal.pone.0227028)
Supplement: S1 File — (CSV) [file pone.0227028.s002.csv]

ID	date	Lat	Long
2010-30227	40521.33344	41.1561933	-81.5518438
2010-30229	40521.33353	41.3468682	-81.4807767
2010-30225	40521.33354	41.2825039	-81.534878
2010-30027	40521.33382	41.1687615	-81.5811981
2010-30228	40521.33394	41.2698808	-81.5695174
2010-30231	40521.33396	41.1589114	-81.5764548
2011-31833	40886.33354	41.2419836	-81.5948903
2011-31888	40886.33354	41.1650554	-81.5987989
2010-30231	40520.33356	41.1514186	-81.5813504
2010-30225	40520.33358	41.2846085	-81.5634967
2010-30227	40520.33359	41.163287	-81.564115
2010-30027	40520.33361	41.1514009	-81.5813276
2011-30231	40886.33361	41.3451992	-81.5856014
2011-31889	40886.33361	41.2727273	-81.5161713
2011-30227	40886.33362	41.1633268	-81.5643621
2011-30229	40886.3337	41.3437289	-81.5793881
2010-30232	40520.33377	41.203945	-81.5086797
2011-30232	40886.33377	41.2343298	-81.5291772
2010-30230	40520.33378	41.2687971	-81.5697291
2010-30226	40520.33381	41.2519373	-81.5626912
2010-30226	40521.3345	41.2093088	-81.5679839
2010-30228	40520.33382	41.2729162	-81.5676795
2011-31887	40886.3339	41.3463328	-81.5916736
2011-31886	40886.33392	41.2803009	-81.5895403
2010-30229	40520.33396	41.3511632	-81.4539307
2011-31885	40886.33399	41.323717	-81.6467018
2011-30226	40886.334	41.2061576	-81.6188131
2011-30230	40886.33405	41.2451479	-81.5658964
2011-30228	40886.33407	41.3447555	-81.5930081
2010-30027	40519.33351	41.1735732	-81.5764792
2010-30229	40519.33352	41.338825	-81.5674942
2011-31888	40884.33358	41.1645198	-81.592773
2010-30227	40519.33361	41.1610411	-81.5577179
2011-30230	40884.33361	41.2533648	-81.5822782
2011-31885	40885.33362	41.323786	-81.6467418
2011-31889	40885.33362	41.2676341	-81.5446614
2011-30229	40884.33363	41.3452306	-81.5848534
2011-31885	40884.33365	41.3403204	-81.642793
2011-30226	40884.33366	41.2161833	-81.605707
2011-30228	40885.33366	41.3820756	-81.6178097
2011-30231	40885.33367	41.34316	-81.5831082
2011-30232	40884.33368	41.2321271	-81.5212212
2010-30232	40519.33369	41.2228204	-81.5004555
2010-30226	40519.33369	41.246269	-81.5907117
2011-31886	40885.33369	41.2898973	-81.5836795
2011-30231	40884.33372	41.3451626	-81.5842978
2011-31833	40885.33372	41.2507556	-81.6105059
2011-31887	40885.33375	41.3317574	-81.5907269
2011-30226	40885.33381	41.2135362	-81.6168212
2011-30227	40884.33384	41.1576541	-81.5523771
2011-31887	40884.33384	41.3366003	-81.5840132
2011-31886	40884.33388	41.2896929	-81.5845166
2010-30231	40519.33389	41.2347049	-81.5587076
2011-31833	40884.33394	41.2325718	-81.6206633
2011-30230	40885.33394	41.2638464	-81.5738092
2010-30225	40519.33395	41.2824404	-81.5346981
2011-30228	40884.33397	41.3802817	-81.5566702
2011-30229	40885.33397	41.344771	-81.5929917
2011-30227	40885.33403	41.1485339	-81.5573992
2011-30232	40885.33406	41.2333514	-81.5323082
2010-30027	40518.33341	41.1725385	-81.5804223
2010-30225	40518.33351	41.285423	-81.5366412
2010-30229	40518.33358	41.3382167	-81.5811733
2010-30228	40518.33358	41.2573526	-81.5888769
2010-30203	40518.33358	41.3509308	-81.5843973
2010-30227	40518.3336	41.157153	-81.5568437
2011-31888	40883.3336	41.1631311	-81.6013044
2011-31833	40883.3336	41.2388887	-81.5988758
2010-30231	40518.33362	41.158919	-81.576553
2011-31885	40883.3337	41.3401639	-81.642811
2011-31889	40883.33373	41.2327566	-81.514385
2010-30203	40520.33512	41.3476726	-81.5830839
2011-30227	40883.33378	41.1609804	-81.5576013
2011-30230	40883.33378	41.2513054	-81.5535032
2011-30232	40883.33383	41.2330409	-81.5251292
2010-30230	40518.33389	41.270751	-81.5672336
2011-30226	40883.3339	41.2130949	-81.6183781
2011-31886	40883.33407	41.2873818	-81.5838702
2011-30231	40883.33416	41.3471091	-81.5686387
2011-30229	40883.3342	41.3472896	-81.5685909
2011-31887	40883.33441	41.344705	-81.5712971
2011-30228	40883.33498	41.3789409	-81.5597468
2010-30203	40520.35154	41.3473728	-81.5833281
2010-30203	40520.35213	41.3473609	-81.5829613
2010-30203	40520.35532	41.3474164	-81.5839393
2010-30203	40520.35547	41.3473991	-81.5839485
2010-30203	40520.35581	41.3474074	-81.5839279
2010-30203	40520.35593	41.34726	-81.5839778
2010-30203	40520.35604	41.3474216	-81.5840001
2010-30203	40520.35933	41.3472784	-81.5834328
2010-30203	40520.35944	41.3473008	-81.58341
2010-30203	40520.35957	41.347351	-81.5834695
2010-30203	40520.35968	41.3473203	-81.5834625
2010-30203	40520.35979	41.3473413	-81.5833798
2010-30203	40520.36414	41.3476868	-81.582981
2011-31885	40886.70885	41.3237262	-81.6466629
2011-30228	40886.70891	41.3458694	-81.5885725
2011-31885	40885.70891	41.3236367	-81.6469388
2011-31833	40886.70892	41.2419246	-81.5948335
2011-30230	40885.70894	41.2567108	-81.5751284
2011-30227	40884.70895	41.1632892	-81.564287
2011-30228	40885.70895	41.3820587	-81.6177624
2011-30231	40885.70895	41.3430911	-81.5801636
2011-31889	40886.70896	41.2727432	-81.5161425
2011-31888	40886.70896	41.164487	-81.5927826
2011-31887	40885.70896	41.3213099	-81.5805341
2011-30227	40883.70896	41.1632088	-81.5642988
2011-31887	40883.70896	41.3417241	-81.5819533
2011-31833	40883.70896	41.2388298	-81.5988089
2011-30231	40886.70897	41.3452016	-81.5887571
2011-31886	40886.70899	41.280319	-81.5894786
2011-31889	40884.70899	41.2201267	-81.5329467
2011-31888	40883.70899	41.1821563	-81.5887057
2011-31833	40884.70902	41.2324771	-81.6217844
2011-31886	40883.70902	41.2905902	-81.5844489
2011-30230	40883.70903	41.2512468	-81.5538263
2011-30227	40886.70906	41.1632897	-81.5643211
2011-30226	40885.70906	41.2127292	-81.6187054
2011-31885	40884.70907	41.3401129	-81.6427398
2011-30231	40884.70907	41.3462395	-81.584843
2011-31885	40883.70907	41.3402413	-81.64277
2011-31889	40883.70907	41.2343856	-81.5116903
2011-30226	40886.70909	41.2043656	-81.6191574
2011-30229	40883.70909	41.3465413	-81.5687635
2011-30231	40883.70909	41.346579	-81.5687442
2011-31886	40884.70927	41.2855821	-81.5864847
2011-30228	40884.70928	41.3840737	-81.5544136
2011-30230	40886.70934	41.2473985	-81.5674582
2011-30226	40883.70941	41.2137844	-81.6169846
2011-31886	40885.70942	41.2906747	-81.5843917
2011-30230	40884.7097	41.2543474	-81.5701621
2011-31889	40885.70973	41.258673	-81.5281129
2011-30229	40886.70976	41.344308	-81.5872112
2011-30229	40885.70976	41.3452576	-81.5874259
2011-31888	40884.7101	41.1795144	-81.590628
2011-30226	40884.71013	41.2145892	-81.6062642
2011-31887	40886.71044	41.3314854	-81.5907675
2010-30027	40520.7505	41.1514245	-81.5813386
2010-30227	40520.75051	41.1597292	-81.5625782
2010-30203	40521.75058	41.3473562	-81.58348
2010-30226	40520.75058	41.2519604	-81.5678324
2010-30027	40521.75061	41.1726948	-81.588417
2010-30229	40520.75061	41.3496963	-81.4647087
2010-30226	40518.75061	41.2576904	-81.5963149
2010-30231	40518.75061	41.1589574	-81.5765055
2010-30231	40520.75063	41.1514895	-81.5813434
2010-30231	40519.75063	41.2355771	-81.5648814
2010-30227	40521.75064	41.1545105	-81.5517457
2010-30225	40520.75064	41.2817296	-81.5593497
2010-30230	40519.75064	41.2695044	-81.5693438
2010-30232	40518.75064	41.2122871	-81.5080889
2010-30225	40519.75065	41.2825144	-81.5347544
2010-30225	40518.75065	41.2837692	-81.5368927
2010-30226	40519.75083	41.2515096	-81.588319
2010-30203	40520.75089	41.3474166	-81.5833312
2010-30227	40519.7509	41.1553867	-81.5524429
2010-30225	40521.75091	41.2839604	-81.5358221
2010-30226	40521.75094	41.1958969	-81.5379626
2010-30232	40520.75097	41.2018141	-81.5120108
2010-30229	40518.75117	41.3373784	-81.5804808
2010-30229	40521.75118	41.3528433	-81.481677
2010-30230	40518.75124	41.2711952	-81.5667093
2010-30228	40518.75126	41.2710956	-81.5668436
2010-30229	40519.7513	41.3836996	-81.534448
2010-30027	40519.75131	41.1701216	-81.5759097
2010-30227	40518.75131	41.1595977	-81.5577554
2010-30228	40520.75153	41.271621	-81.5682799
2011-30232	40885.7517	41.2349639	-81.5186171
2010-30027	40521.83356	41.1719173	-81.5885473
2010-30228	40521.83362	41.2696578	-81.5690749
2010-30203	40520.83362	41.3448672	-81.5766256
2010-30227	40518.83366	41.1597868	-81.5625009
2011-31886	40883.83372	41.2889215	-81.5825597
2010-30203	40521.83374	41.3469593	-81.5719042
2011-31889	40884.83374	41.2573433	-81.5470198
2010-30231	40520.8338	41.1573875	-81.5817309
2010-30232	40520.83381	41.1984612	-81.5048521
2010-30227	40521.83382	41.1574543	-81.5599317
2010-30226	40519.83382	41.251449	-81.5883531
2010-30231	40518.83382	41.1661693	-81.5819071
2011-31833	40883.83382	41.2367834	-81.6001899
2011-30231	40884.83387	41.3450641	-81.5846533
2011-31886	40885.83387	41.2892288	-81.5764385
2010-30230	40521.83388	41.2608919	-81.5857709
2010-30225	40521.83388	41.2825099	-81.5347757
2010-30226	40520.83388	41.2520351	-81.5679068
2010-30226	40518.83388	41.2576686	-81.5963757
2010-30229	40518.83388	41.3366551	-81.5706583
2010-30231	40519.83389	41.2355778	-81.5649233
2010-30232	40518.83389	41.2023405	-81.5086312
2011-30227	40884.8339	41.1549009	-81.5522881
2011-30228	40886.83392	41.3518517	-81.5959428
2011-31833	40886.83392	41.2372526	-81.6008464
2011-31885	40884.83392	41.3307189	-81.6349995
2011-31833	40885.83392	41.2505828	-81.6104908
2011-30227	40886.83394	41.1539581	-81.5495012
2011-31888	40886.83394	41.1645033	-81.5928079
2011-31885	40885.83394	41.3237224	-81.6468168
2011-31887	40885.83394	41.3213108	-81.5805861
2010-30226	40521.83395	41.195748	-81.5379124
2011-31886	40886.83396	41.2802499	-81.5894891
2011-30231	40885.83396	41.3494128	-81.5803819
2011-30227	40883.83398	41.1547877	-81.552165
2010-30228	40520.83399	41.2716836	-81.5681286
2011-31833	40884.83399	41.2324553	-81.621825
2011-30227	40885.83399	41.1528265	-81.550546
2011-30230	40884.83402	41.2572489	-81.5625806
2011-31889	40886.83405	41.2751929	-81.5214591
2011-30230	40886.83406	41.2473244	-81.5604471
2011-30232	40884.83406	41.2357828	-81.539093
2011-30229	40883.83406	41.3464793	-81.5686974
2011-31888	40883.83406	41.1814477	-81.5914541
2011-31885	40886.83407	41.3245998	-81.6402934
2011-30229	40885.83407	41.3495802	-81.5799012
2011-30231	40883.83409	41.3466363	-81.5687573
2011-30226	40884.8341	41.213794	-81.606042
2011-30232	40885.83414	41.2354857	-81.5187832
2010-30027	40520.83416	41.1578141	-81.5817467
2010-30225	40520.83419	41.2886808	-81.5519504
2011-31888	40884.8342	41.1801958	-81.5940963
2011-30226	40885.8342	41.2048392	-81.6186917
2011-30231	40886.83422	41.3450051	-81.5885679
2010-30229	40521.83424	41.3513084	-81.4537221
2010-30227	40519.83424	41.1582593	-81.5596042
2011-31887	40886.83425	41.330767	-81.5909085
2011-31887	40883.83427	41.3417638	-81.5819817
2011-31889	40885.83434	41.2713706	-81.5278334
2011-30229	40886.83435	41.3452694	-81.5857678
2011-31886	40884.83436	41.2826202	-81.5810885
2011-30226	40883.83438	41.2138864	-81.6225426
2010-30228	40519.83439	41.2705521	-81.5671843
2011-31887	40884.83439	41.3460998	-81.5967493
2011-31888	40885.83442	41.1803137	-81.5940191
2011-30226	40886.83447	41.2072159	-81.6191061
2010-30225	40518.83448	41.28927	-81.5410362
2010-30229	40520.83455	41.3473558	-81.4798675
2011-30228	40884.83456	41.3911503	-81.6255785
2011-30232	40886.83457	41.2362637	-81.5371954
2011-30232	40883.83462	41.2348731	-81.5146685
2011-31885	40883.83471	41.3399972	-81.644229
2011-30230	40885.83495	41.2556759	-81.5677648
2010-30231	40521.83499	41.1582094	-81.5796481
2010-30027	40518.83534	41.1659011	-81.5818604
2011-30229	40884.83538	41.3452042	-81.5844344
2010-30229	40518.89616	41.3387457	-81.5674474
2011-30228	40886.89618	41.3518746	-81.5959883
2011-31886	40885.89618	41.2892706	-81.5765588
2011-30227	40885.89619	41.1528031	-81.550553
2011-30227	40883.89619	41.1541404	-81.5592764
2011-31833	40884.89622	41.2347628	-81.6201805
2011-30229	40885.89622	41.3479227	-81.571245
2011-30228	40884.89623	41.3894014	-81.6260599
2011-30229	40884.89623	41.3496379	-81.5809913
2011-31885	40885.89625	41.3240084	-81.6458792
2011-30227	40884.89626	41.1473884	-81.5468292
2011-31833	40883.89626	41.2385917	-81.6001054
2011-30230	40884.89627	41.2565941	-81.5655498
2010-30225	40521.89628	41.2914498	-81.5236786
2011-30231	40885.89631	41.3479194	-81.5713426
2010-30232	40521.89632	41.1982362	-81.5066309
2010-30229	40520.89632	41.3472743	-81.4799644
2010-30227	40520.89634	41.1609357	-81.5568681
2011-31887	40885.89635	41.3212977	-81.5807047
2010-30228	40521.89638	41.2699668	-81.5690837
2011-30226	40886.89638	41.2166349	-81.6065032
2010-30230	40521.89639	41.2607971	-81.5859519
2011-30227	40886.89639	41.1528272	-81.5506843
2011-31888	40886.8964	41.1651547	-81.59561
2011-30230	40883.8964	41.2551896	-81.568028
2010-30226	40520.89641	41.2520262	-81.5678893
2011-30230	40886.89642	41.2415375	-81.5702741
2011-31888	40884.89642	41.1659058	-81.5946325
2011-31889	40886.89644	41.275836	-81.5242216
2011-30226	40883.89644	41.2150083	-81.6199061
2010-30203	40521.89645	41.345062	-81.5738158
2011-31885	40884.89645	41.3400689	-81.6369308
2010-30226	40518.89645	41.2575405	-81.596673
2010-30027	40521.89646	41.1719856	-81.5885049
2010-30232	40518.89646	41.2013932	-81.5067479
2010-30227	40518.89647	41.1621496	-81.5579608
2011-30232	40885.89649	41.2345458	-81.520615
2011-31889	40885.89649	41.2759601	-81.5240116
2011-31889	40883.89652	41.2265741	-81.5146444
2011-30232	40884.89654	41.2355982	-81.5393006
2011-30231	40884.89656	41.3496275	-81.5808696
2011-30230	40885.89656	41.2521807	-81.5537775
2010-30227	40521.89657	41.1585711	-81.5606779
2011-31886	40883.89657	41.2889118	-81.5826008
2011-30232	40886.89659	41.2362044	-81.5372692
2011-31888	40883.89659	41.1800713	-81.5939264
2010-30232	40520.8966	41.2037418	-81.5111791
2011-30229	40883.8966	41.3466248	-81.568795
2011-30231	40883.89663	41.3465275	-81.5688199
2010-30229	40521.89666	41.3473193	-81.4559143
2010-30226	40519.89666	41.2488028	-81.589919
2010-30229	40519.89672	41.3807129	-81.4971566
2010-30203	40520.89674	41.3474287	-81.5833518
2011-30226	40885.89678	41.2048608	-81.6187174
2011-30232	40883.89679	41.2348952	-81.5147021
2011-31887	40883.89679	41.3392653	-81.5868433
2010-30230	40518.89682	41.2704902	-81.5668529
2011-31887	40886.89684	41.3278122	-81.591103
2011-31886	40884.89691	41.2815955	-81.5905513
2011-30228	40885.89691	41.3871722	-81.6223415
2011-31889	40884.89692	41.2633652	-81.5551111
2011-31888	40885.89703	41.1691353	-81.5944798
2011-31886	40886.89707	41.2810513	-81.5903128
2010-30231	40518.89707	41.1696139	-81.5905597
2011-31833	40885.89709	41.2604956	-81.6285516
2010-30225	40519.89716	41.2848496	-81.5622324
2010-30225	40518.89719	41.2871437	-81.5652584
2010-30027	40520.89722	41.1580977	-81.5794827
2010-30231	40521.8974	41.1581657	-81.5793661
2011-30231	40886.89755	41.3368926	-81.5796994
2011-30229	40886.8976	41.3369182	-81.5796999
2010-30027	40519.89785	41.1709238	-81.5830638
2011-30227	40886.9586	41.1651029	-81.5556623
2010-30232	40521.95861	41.1982378	-81.5067046
2011-30228	40884.95862	41.3893947	-81.6260296
2011-31889	40885.95868	41.2759281	-81.523985
2010-30226	40520.95869	41.2469334	-81.5608527
2011-30232	40885.95869	41.2348143	-81.5206476
2011-30229	40884.95874	41.341238	-81.5637039
2011-30231	40886.95875	41.3466195	-81.5641724
2011-30231	40884.95875	41.3411323	-81.5638602
2011-30228	40885.95875	41.3823624	-81.6185259
2011-31888	40884.95878	41.1657671	-81.5946856
2011-30230	40883.9588	41.2555481	-81.5633358
2010-30203	40520.95881	41.347356	-81.5834258
2010-30225	40519.95881	41.2852521	-81.5634822
2010-30225	40520.95882	41.2997236	-81.5504137
2010-30229	40518.95883	41.3388444	-81.5675025
2011-31888	40883.95883	41.1807874	-81.5919612
2010-30226	40521.95884	41.2084024	-81.5110878
2010-30232	40520.95884	41.204128	-81.5112471
2010-30027	40521.95888	41.1719047	-81.5885591
2010-30027	40519.95889	41.1771153	-81.5858224
2010-30229	40519.95889	41.3584025	-81.4761083
2010-30227	40518.95889	41.1608827	-81.556934
2010-30226	40518.95889	41.257666	-81.5963302
2011-30232	40886.9589	41.2361612	-81.53723
2010-30228	40520.95891	41.2714122	-81.5674631
2011-31833	40886.95892	41.2380283	-81.6129247
2011-30227	40884.95892	41.1527904	-81.5505648
2011-30231	40883.95892	41.3490915	-81.5796521
2011-30229	40886.95894	41.3464782	-81.5642206
2011-30226	40886.95894	41.216617	-81.6064904
2011-30229	40883.95894	41.349081	-81.5795606
2010-30230	40521.95895	41.2608282	-81.5859567
2010-30227	40521.95895	41.1611651	-81.5636837
2010-30228	40521.95895	41.2732615	-81.569097
2011-31833	40883.95895	41.2369519	-81.6010382
2010-30229	40521.95896	41.3472978	-81.455818
2010-30231	40520.95897	41.1580883	-81.5794473
2011-30232	40884.95897	41.2355237	-81.5393068
2011-31887	40885.95899	41.3213319	-81.580608
2011-31888	40885.95899	41.1655566	-81.5947097
2011-30228	40886.959	41.3518402	-81.5959401
2011-31889	40883.959	41.2200991	-81.5433261
2011-31833	40885.95902	41.252962	-81.6090693
2010-30203	40521.95903	41.3469574	-81.5854608
2011-30231	40885.95906	41.347265	-81.5702027
2011-31886	40883.95906	41.2888117	-81.5825662
2011-30227	40883.95906	41.155729	-81.5495992
2011-31887	40886.95907	41.32896	-81.5901921
2011-30230	40885.95907	41.2516471	-81.5529594
2011-30232	40883.95909	41.2347543	-81.5145533
2010-30231	40521.95914	41.1582489	-81.58002
2010-30232	40519.95917	41.2209286	-81.4944184
2011-31888	40886.95919	41.1833927	-81.5893369
2011-30226	40883.95919	41.2150159	-81.619928
2010-30225	40518.9592	41.2843465	-81.5628889
2011-31885	40884.95922	41.3398085	-81.6470337
2011-31886	40884.95927	41.2864352	-81.5828523
2011-30229	40885.95928	41.3473959	-81.5700631
2010-30203	40519.95929	41.3457266	-81.5722531
2011-31885	40886.95935	41.3245542	-81.6403368
2011-31886	40885.95941	41.2892513	-81.5765001
2011-30226	40884.95942	41.2070717	-81.6113938
2010-30027	40520.95948	41.1582501	-81.5796944
2011-31889	40884.95956	41.2623732	-81.5506071
2010-30232	40518.95956	41.1983993	-81.5046494
2011-30227	40885.95973	41.162103	-81.5434465
2011-30230	40884.95976	41.2503548	-81.5517902
2011-31889	40886.95984	41.2754843	-81.5275101
2011-31886	40886.95997	41.2810132	-81.5988987
2010-30228	40518.96028	41.2705342	-81.5669643
2011-30229	40884.58499	41.3449973	-81.5843691
2011-31887	40884.58478	41.3466825	-81.5931801
2011-31887	40886.58441	41.34579	-81.5962033
2011-30229	40886.58434	41.3442889	-81.5872169
2011-31833	40885.5842	41.2505709	-81.61084
2011-30227	40885.58419	41.1484978	-81.5572256
2011-30227	40884.58407	41.1633273	-81.5642517
2011-30231	40884.58407	41.3462827	-81.5848785
2011-30229	40885.58407	41.3459869	-81.5914765
2011-30226	40884.58406	41.2160262	-81.605619
2011-31889	40883.58406	41.2344511	-81.5116991
2011-30226	40886.58404	41.2043602	-81.6190585
2011-30226	40885.58403	41.212518	-81.6185973
2011-30229	40883.58403	41.3466817	-81.568925
2011-31885	40886.584	41.3237879	-81.6466646
2011-31889	40884.584	41.2200946	-81.5329402
2011-31885	40885.584	41.3237776	-81.6466677
2011-30231	40883.584	41.346798	-81.5689849
2011-30226	40883.58399	41.2130503	-81.6183532
2011-31833	40886.58398	41.2419106	-81.5948457
2011-30228	40886.58396	41.3458389	-81.5884446
2011-31889	40886.58396	41.2727431	-81.5161525
2011-31886	40885.58395	41.2906699	-81.5844997
2011-30227	40886.58394	41.1632821	-81.5643093
2011-31886	40886.58394	41.2802625	-81.5895175
2011-31886	40884.58394	41.2856316	-81.5864921
2011-31833	40883.58394	41.2388258	-81.598794
2011-31885	40883.58394	41.3402329	-81.6427162
2011-30230	40883.58394	41.2512942	-81.553981
2011-31888	40884.58392	41.1645023	-81.5928062
2011-30230	40884.58392	41.2532793	-81.582175
2011-31833	40884.58392	41.2324306	-81.6204961
2011-30227	40883.58392	41.163287	-81.5642958
2011-30228	40885.5839	41.3820334	-81.6177457
2011-30231	40886.58377	41.3452117	-81.5888143
2011-31887	40885.58376	41.3213182	-81.5805437
2011-31888	40885.58375	41.1645444	-81.5927194
2011-31887	40883.58373	41.3417141	-81.5819401
2011-31888	40886.58372	41.1644795	-81.5927608
2011-31885	40884.58372	41.3401688	-81.6427029
2011-30231	40885.58372	41.3430532	-81.5801286
2011-30230	40886.58361	41.2474542	-81.5673975
2010-30225	40519.54326	41.2836437	-81.5367208
2010-30228	40521.54299	41.2700912	-81.5697041
2010-30229	40518.54299	41.3490688	-81.5916428
2011-30232	40884.54275	41.2355407	-81.5395651
2010-30231	40520.54264	41.151392	-81.5813744
2010-30230	40519.54264	41.2710486	-81.5670023
2010-30203	40519.54263	41.350957	-81.583703
2011-30232	40885.54262	41.233154	-81.5320273
2010-30225	40518.54256	41.2820071	-81.537114
2010-30231	40521.54249	41.1472228	-81.5689876
2011-30232	40886.54242	41.2365646	-81.5383295
2011-30232	40883.54235	41.2355969	-81.5352392
2010-30203	40521.5423	41.3445348	-81.5770808
2010-30226	40519.5423	41.2516575	-81.5888178
2010-30226	40518.5423	41.2575237	-81.5954498
2010-30232	40521.54229	41.2265579	-81.5037169
2010-30226	40520.54229	41.2519936	-81.567895
2010-30225	40520.54229	41.2851585	-81.5607003
2010-30227	40518.54229	41.1571518	-81.5568441
2010-30228	40518.54229	41.2549135	-81.5909422
2010-30230	40521.54228	41.2721268	-81.5696235
2010-30232	40518.54228	41.2123291	-81.5080884
2010-30027	40519.54225	41.1735896	-81.5765224
2010-30227	40520.54223	41.163268	-81.5641408
2010-30227	40519.54221	41.1528595	-81.5531114
2010-30228	40519.54219	41.2721516	-81.5676817
2010-30231	40518.54216	41.1589767	-81.5765238
2010-30027	40520.54215	41.1513989	-81.5813643
2010-30231	40519.54197	41.2352757	-81.5609777
2011-30226	40884.4597	41.2161149	-81.6056449
2011-31886	40885.45957	41.2904193	-81.5843811
2011-31833	40885.45948	41.2505643	-81.6109184
2011-30226	40885.45946	41.2188466	-81.620237
2011-30229	40885.45944	41.3449031	-81.5932683
2011-30229	40883.45942	41.3464396	-81.5687192
2011-30227	40884.45941	41.1633338	-81.5643219
2011-30231	40885.45928	41.342565	-81.5815883
2011-31887	40883.45928	41.341762	-81.5819883
2011-30231	40883.45927	41.3465746	-81.5687757
2011-30228	40883.45926	41.3802348	-81.5569662
2011-31887	40886.4591	41.346812	-81.5968615
2011-31888	40884.4591	41.1645629	-81.5927721
2011-31889	40885.4591	41.2625683	-81.5457719
2011-30227	40883.4591	41.1632904	-81.5643066
2011-31886	40886.45909	41.2803216	-81.5895342
2011-30230	40885.45909	41.2667804	-81.5710408
2011-31889	40883.45909	41.2344109	-81.5117233
2011-30231	40886.45907	41.3451517	-81.5886511
2011-31888	40886.45907	41.1705613	-81.5944764
2011-31885	40884.45907	41.3403235	-81.6427117
2011-31885	40883.45907	41.3402808	-81.6427544
2011-30226	40886.45906	41.2061913	-81.6187288
2011-31833	40886.45906	41.2418548	-81.5949627
2011-30227	40886.45906	41.1633299	-81.5642971
2011-30229	40884.45906	41.3467595	-81.5848956
2011-30231	40884.45906	41.3450054	-81.5841835
2011-30230	40884.45904	41.2532864	-81.5822332
2011-30230	40886.45903	41.2474229	-81.567453
2011-31886	40884.45903	41.2856105	-81.5864139
2011-31833	40884.45902	41.2324757	-81.6204989
2011-30230	40883.45902	41.2512425	-81.5539019
2011-31833	40883.459	41.2388434	-81.5987988
2011-30229	40886.45896	41.3443007	-81.5800815
2011-31889	40886.45896	41.2727431	-81.5161726
2011-31887	40885.45896	41.3214201	-81.5805616
2011-30226	40883.45896	41.2130614	-81.6184021
2011-30228	40885.45895	41.3820654	-81.6177725
2011-31888	40885.45895	41.1645604	-81.5927748
2011-31886	40883.45895	41.2890113	-81.5791842
2011-31885	40885.45892	41.3237961	-81.6467046
2011-31885	40886.45874	41.3237329	-81.6466931
2011-30229	40883.31354	41.3470048	-81.5687442
2011-31889	40883.31352	41.232552	-81.5102376
2010-30230	40518.31346	41.2706996	-81.5672087
2010-30231	40518.31346	41.1589807	-81.5764605
2010-30203	40518.3134	41.3508908	-81.5844858
2011-30232	40883.31338	41.2315306	-81.515257
2010-30027	40518.31333	41.1725658	-81.5803721
2011-30227	40883.31326	41.1610299	-81.5575547
2011-30231	40883.31323	41.3471708	-81.5686706
2011-31885	40883.31323	41.3404838	-81.6425935
2010-30232	40518.31314	41.2088598	-81.506706
2010-30228	40518.31307	41.2573523	-81.5888227
2011-31888	40883.31306	41.162795	-81.5976222
2011-31886	40883.31306	41.2872702	-81.5830969
2010-30203	40520.31443	41.3475907	-81.5830016
2010-30225	40518.31301	41.2843435	-81.5379523
2010-30227	40518.31301	41.1570846	-81.5568397
2010-30229	40518.313	41.3382268	-81.5811663
2011-30226	40883.31292	41.2132095	-81.6196438
2011-31886	40884.31359	41.2896573	-81.5840726
2011-31833	40883.31286	41.2388617	-81.5988355
2011-30230	40883.31285	41.2512843	-81.5534713
2010-30231	40519.31341	41.2272544	-81.5573609
2011-30227	40885.3133	41.1484798	-81.5572347
2011-30232	40884.31326	41.2320179	-81.5213904
2011-30229	40885.31323	41.3449333	-81.5923999
2011-31889	40885.31317	41.2721552	-81.5389754
2011-30231	40885.31316	41.345455	-81.5739283
2010-30027	40519.31313	41.1752735	-81.5767735
2011-30228	40884.31313	41.3802976	-81.5565809
2010-30226	40519.31311	41.2461689	-81.5907072
2011-31833	40885.31311	41.2507305	-81.6105937
2011-30227	40884.3131	41.153359	-81.5487637
2011-30230	40884.3131	41.2533347	-81.5822349
2011-31885	40885.3131	41.3238087	-81.6467331
2011-30226	40884.31309	41.2161294	-81.6056105
2011-31888	40884.31309	41.1647235	-81.5924493
2011-31885	40884.31309	41.3402237	-81.6427652
2011-30230	40885.31308	41.2577259	-81.5752849
2010-30232	40519.31306	41.2227756	-81.4999958
2010-30227	40519.31306	41.1610471	-81.5576861
2011-31887	40884.31306	41.3299273	-81.5912892
2011-30229	40884.31302	41.3451238	-81.584708
2011-30232	40885.31302	41.2330937	-81.5320994
2010-30229	40519.313	41.3406155	-81.569451
2011-31886	40885.31297	41.2879997	-81.5836101
2011-30231	40884.31296	41.3451215	-81.5843
2011-31888	40885.31295	41.1658965	-81.5947014
2011-31887	40885.31293	41.3278643	-81.5905241
2011-31833	40884.31292	41.2327758	-81.6205043
2011-30226	40886.31359	41.2068837	-81.6191141
2011-30228	40885.31286	41.3820831	-81.6177774
2011-31886	40886.31355	41.2801625	-81.5895211
2010-30230	40520.31347	41.2713119	-81.5692646
2011-30226	40885.31274	41.2138824	-81.6184019
2011-30228	40886.31326	41.3462926	-81.5910051
2011-31887	40886.31318	41.3471688	-81.5969729
2011-30227	40886.31318	41.1633378	-81.5643167
2010-30027	40520.31315	41.1514937	-81.581308
2010-30228	40520.31311	41.2735187	-81.5686344
2011-30231	40886.31309	41.345326	-81.5853625
2011-31833	40886.31307	41.2425149	-81.5939548
2010-30225	40520.313	41.2845909	-81.5634919
2010-30232	40520.31299	41.2039341	-81.5086686
2010-30227	40521.31367	41.1567844	-81.5513468
2011-31885	40886.31294	41.3237033	-81.6466577
2011-30229	40886.31293	41.3433464	-81.5788558
2011-30232	40886.31292	41.232919	-81.5207158
2011-30230	40886.31291	41.2445004	-81.5621412
2011-31888	40886.31289	41.1656977	-81.599572
2010-30231	40520.31285	41.1513836	-81.5812827
2011-31889	40886.31279	41.27274	-81.5161633
2010-30227	40520.31277	41.1632554	-81.5641425
2010-30228	40521.31311	41.2700454	-81.5696031
2010-30229	40521.31306	41.346945	-81.4807979
2010-30225	40521.313	41.282564	-81.5348059
2010-30231	40521.31297	41.1589226	-81.5765037
2010-30230	40518.25083	41.2706721	-81.5673758
2010-30227	40518.25082	41.1571636	-81.5521176
2011-31885	40883.25076	41.3404881	-81.6424975
2010-30228	40518.25073	41.2577239	-81.589442
2011-30232	40883.25073	41.2310553	-81.520377
2011-30228	40886.25211	41.3467697	-81.5921496
2011-30231	40883.25068	41.3478224	-81.5685511
2011-30231	40885.25138	41.3446944	-81.5759121
2011-30228	40883.25066	41.340038	-81.5726624
2011-30226	40883.25064	41.2153279	-81.6235337
2011-31889	40883.25061	41.2322608	-81.5021168
2011-31833	40883.2506	41.2391318	-81.5990729
2011-30230	40883.25059	41.2512626	-81.5534718
2010-30027	40518.25056	41.1787225	-81.5860842
2010-30226	40518.25054	41.2693056	-81.5672937
2011-30231	40884.25124	41.3374965	-81.578628
2010-30225	40518.25049	41.2918727	-81.5257969
2011-31888	40883.25041	41.1643395	-81.5926538
2010-30203	40520.25179	41.3473933	-81.5831973
2011-30229	40884.25109	41.3372466	-81.5796807
2011-30227	40883.25036	41.1610334	-81.5575338
2011-31886	40883.25035	41.2894542	-81.5826306
2011-30230	40885.25101	41.2559766	-81.5971314
2011-31889	40884.25098	41.2264684	-81.5431901
2010-30229	40518.25024	41.3382009	-81.5811619
2011-30227	40884.25093	41.1500497	-81.5553679
2011-31888	40885.25091	41.1672032	-81.5962009
2011-31833	40885.2509	41.2506929	-81.6105084
2011-31886	40885.25087	41.285418	-81.5902842
2010-30232	40521.25215	41.2247945	-81.4997368
2011-31888	40884.25074	41.1642376	-81.5920617
2011-30232	40885.25074	41.2331478	-81.5321621
2011-30231	40886.25144	41.344699	-81.5860018
2011-30230	40884.25073	41.2556303	-81.565935
2011-30226	40884.25073	41.2161145	-81.605637
2011-31885	40885.25072	41.3232098	-81.6463611
2010-30027	40519.25068	41.1692005	-81.5742437
2010-30225	40519.25065	41.2825277	-81.5348209
2010-30228	40519.25063	41.2717609	-81.564492
2011-31887	40885.25061	41.3278485	-81.590422
2011-30229	40885.25061	41.3454177	-81.5916015
2011-31887	40884.25059	41.3291976	-81.5915322
2011-30228	40885.25058	41.3817517	-81.617336
2010-30226	40519.25054	41.2461025	-81.5906928
2011-31889	40885.25053	41.2784035	-81.5322568
2010-30232	40519.25052	41.2214421	-81.4999274
2011-30228	40884.2505	41.3833517	-81.5734944
2010-30231	40519.25047	41.2341915	-81.5819713
2011-30226	40885.25042	41.2139886	-81.6213654
2011-31833	40884.25041	41.2328737	-81.6212328
2011-31886	40884.25038	41.2895754	-81.5839904
2011-31886	40886.25101	41.2776416	-81.5735675
2010-30230	40520.25097	41.2739728	-81.5687909
2010-30227	40519.25027	41.1610296	-81.5576813
2010-30231	40520.25093	41.1514344	-81.5813979
2011-30227	40886.25091	41.1613006	-81.5567721
2010-30228	40520.25089	41.2741123	-81.5698171
2011-30230	40886.25067	41.2443418	-81.5633864
2010-30229	40520.25066	41.352752	-81.455525
2011-30229	40886.25063	41.3434948	-81.5810238
2011-31833	40886.25061	41.2358647	-81.6026429
2011-31888	40886.2506	41.1646504	-81.592959
2011-31885	40886.25059	41.3237782	-81.6480315
2011-31889	40886.25058	41.2739258	-81.5162844
2010-30225	40520.25054	41.2850561	-81.5658535
2010-30027	40520.25054	41.1513817	-81.5810967
2011-31887	40886.25052	41.3467541	-81.5904673
2011-30232	40886.2505	41.2320637	-81.5209345
2010-30232	40520.25049	41.2039689	-81.5086604
2010-30226	40520.25032	41.2513693	-81.5737011
2010-30227	40520.2503	41.1632506	-81.564126
2010-30228	40521.2509	41.2705667	-81.5691343
2010-30225	40521.25081	41.2825138	-81.5347968
2010-30231	40521.2508	41.1589756	-81.5764941
2010-30027	40521.25047	41.1745346	-81.5859257
2010-30229	40521.25042	41.3468679	-81.4807022
2010-30227	40521.25031	41.1549843	-81.5520986
2011-31887	40883.18954	41.3528646	-81.5821548
2011-30232	40883.18859	41.2310011	-81.5210039
2010-30230	40518.18845	41.2692084	-81.5670169
2010-30232	40518.18839	41.2104422	-81.4981028
2011-31889	40883.18833	41.2294291	-81.5070446
2011-31889	40885.18903	41.271632	-81.5417734
2011-31886	40883.18824	41.289474	-81.5826227
2011-31885	40883.18823	41.3361645	-81.644981
2011-30227	40883.1881	41.1609943	-81.5575774
2010-30229	40518.188	41.3382349	-81.5809606
2010-30227	40518.18797	41.1575703	-81.5616196
2011-30229	40883.18792	41.3389816	-81.5740679
2011-30228	40883.18792	41.3309776	-81.5899725
2011-30227	40884.18858	41.1553811	-81.5521937
2011-30231	40883.18786	41.3389766	-81.5741016
2011-31833	40883.18785	41.2396228	-81.5988026
2011-30230	40883.18785	41.2512486	-81.5534577
2011-31888	40883.18781	41.1643707	-81.5926966
2011-30226	40883.18779	41.2165177	-81.609708
2010-30225	40518.18777	41.2726864	-81.5423159
2010-30226	40518.18777	41.269329	-81.5673169
2010-30226	40519.18832	41.2519321	-81.5920026
2011-31833	40885.18832	41.2461429	-81.611593
2011-31888	40884.18831	41.1637115	-81.5924767
2011-30229	40884.18823	41.3455946	-81.5893507
2011-31886	40884.18817	41.28957	-81.5841207
2011-31889	40884.18816	41.2236509	-81.537303
2011-30232	40884.18815	41.2311049	-81.5313196
2010-30027	40519.18813	41.1692133	-81.5742018
2010-30231	40519.18811	41.2342021	-81.5820303
2010-30227	40520.18881	41.1611124	-81.5624946
2010-30225	40520.18881	41.2817777	-81.5633576
2010-30203	40520.18881	41.3500241	-81.5848262
2011-30226	40885.18807	41.2184746	-81.619811
2011-30230	40884.18806	41.2524042	-81.5602485
2011-31886	40885.18806	41.2900701	-81.582548
2010-30229	40519.18804	41.3388523	-81.5675284
2011-31888	40885.18803	41.1671872	-81.5962599
2011-31885	40885.18802	41.319226	-81.6471416
2011-30229	40885.18802	41.345719	-81.590143
2010-30232	40519.18801	41.2214674	-81.4996663
2011-30226	40884.18801	41.2168323	-81.607204
2010-30228	40519.188	41.2716465	-81.5644736
2010-30225	40519.18799	41.2865542	-81.5328217
2010-30227	40519.18797	41.161007	-81.5577101
2011-30228	40884.18797	41.3748645	-81.5848434
2011-30231	40885.18794	41.3445507	-81.5852528
2011-31833	40884.18789	41.2328989	-81.6212856
2011-30231	40884.18788	41.3440376	-81.5853048
2011-31887	40885.18788	41.3277938	-81.5904947
2011-31885	40884.18786	41.3399331	-81.6470935
2011-30228	40885.18785	41.3923289	-81.626483
2011-30227	40885.18785	41.1544111	-81.5581704
2011-30230	40885.18785	41.2479139	-81.5864283
2011-30232	40886.18852	41.2372148	-81.5458218
2010-30228	40520.18833	41.2769458	-81.5694247
2011-30231	40886.18819	41.3414453	-81.5852084
2011-30227	40886.18815	41.1544305	-81.5511111
2010-30228	40521.18883	41.2739571	-81.5693143
2010-30229	40520.18813	41.3459387	-81.4578801
2011-31886	40886.1881	41.2794258	-81.5995733
2011-31888	40886.1881	41.1646434	-81.5928848
2011-31887	40886.18807	41.3468818	-81.5956249
2011-30230	40886.18802	41.2416498	-81.582738
2010-30226	40520.18799	41.2511295	-81.5779252
2010-30232	40520.18797	41.2022626	-81.5120418
2011-30228	40886.18794	41.3572528	-81.6076058
2011-30226	40886.18792	41.2039265	-81.6180362
2011-31885	40886.18789	41.3223592	-81.644529
2011-30229	40886.18788	41.3410595	-81.5845383
2011-31889	40886.18788	41.2754802	-81.5316903
2011-31833	40886.18781	41.2376013	-81.6133789
2010-30027	40521.18811	41.1723075	-81.5901138
2010-30232	40521.188	41.2257491	-81.5016084
2010-30225	40521.18799	41.2825211	-81.5347745
2010-30229	40521.18799	41.3468868	-81.4808234
2010-30226	40521.18797	41.224162	-81.5819582
2010-30227	40521.1878	41.1527997	-81.552517
2011-31885	40883.12619	41.3394012	-81.6432705
2011-31886	40883.12603	41.3006728	-81.5801375
2011-31887	40883.12576	41.3439632	-81.5709684
2011-30227	40883.12576	41.1609948	-81.5576879
2011-31888	40885.12646	41.1659017	-81.5947159
2011-31833	40883.12567	41.2395479	-81.5992348
2011-30226	40883.12566	41.212936	-81.6163904
2010-30027	40518.12565	41.1632781	-81.5893573
2011-30230	40883.12563	41.2516493	-81.5533466
2010-30232	40518.12561	41.2107272	-81.4977928
2011-30231	40883.12559	41.3387316	-81.5820124
2010-30226	40518.12556	41.2752451	-81.5618426
2010-30225	40518.12556	41.2752187	-81.5542188
2010-30227	40518.12554	41.15917	-81.5624412
2011-31889	40883.1255	41.2250812	-81.5205356
2011-30228	40883.12547	41.3323214	-81.5857532
2010-30229	40518.12541	41.33809	-81.5811969
2011-30229	40883.12536	41.3388785	-81.5821197
2010-30027	40519.12601	41.1683674	-81.5739752
2011-31888	40883.12529	41.1643404	-81.5926455
2011-30231	40884.12589	41.3444891	-81.5856415
2011-30231	40885.12589	41.3431397	-81.5837201
2011-30227	40884.12583	41.1477286	-81.5584472
2011-31886	40884.12573	41.2905117	-81.5843999
2011-30226	40884.12573	41.2164544	-81.6066612
2011-31888	40884.12572	41.1633261	-81.5975252
2011-31833	40884.12569	41.2328885	-81.6212786
2011-30232	40884.12567	41.2320718	-81.5213525
2011-31889	40885.12566	41.2577112	-81.5430382
2010-30203	40519.12563	41.3472989	-81.5835172
2011-31885	40884.12563	41.3399391	-81.6471662
2011-30230	40884.12563	41.2549423	-81.5717965
2011-31889	40884.12563	41.2236145	-81.5374586
2011-30227	40885.12561	41.1603369	-81.5628876
2011-31885	40885.1256	41.3299881	-81.6357614
2010-30225	40519.12559	41.2793314	-81.5594722
2011-31886	40885.12559	41.2901241	-81.5824636
2010-30229	40519.12547	41.3387069	-81.5673603
2011-30228	40885.12545	41.3893934	-81.6260881
2011-30229	40885.12543	41.3404003	-81.5843701
2011-30226	40885.12539	41.2048933	-81.6175569
2010-30203	40520.12608	41.3513672	-81.5856184
2011-30230	40885.12536	41.2478485	-81.586281
2010-30227	40519.12528	41.1627947	-81.5625589
2010-30228	40520.1259	41.276571	-81.5698319
2011-30228	40886.12586	41.3762713	-81.6151141
2010-30027	40520.12583	41.1646617	-81.5742179
2011-31885	40886.12569	41.3237059	-81.6468679
2011-30226	40886.12568	41.2176916	-81.6161157
2010-30229	40520.12565	41.3474473	-81.4642345
2010-30225	40520.12563	41.2715465	-81.5534298
2011-30230	40886.12559	41.2475858	-81.5864313
2011-31833	40886.12559	41.2376703	-81.6138567
2011-31889	40886.12559	41.2755239	-81.5319347
2010-30231	40520.12558	41.1646633	-81.5746632
2010-30226	40520.12551	41.2511692	-81.5779235
2010-30231	40521.12618	41.1589145	-81.5766469
2010-30227	40520.12547	41.1577048	-81.557579
2011-30227	40886.12538	41.1549288	-81.5545419
2010-30225	40521.12558	41.2826297	-81.5346376
2010-30229	40521.12556	41.3469511	-81.4808706
2010-30228	40521.12554	41.2714867	-81.5675296
2010-30226	40521.12549	41.2465736	-81.5622261
2010-30027	40521.12547	41.1698988	-81.5910291
2010-30227	40521.12528	41.1522596	-81.5490667
2011-31886	40883.06468	41.2881973	-81.5832637
2010-30228	40518.06438	41.2693443	-81.5677103
2011-30228	40883.06438	41.3327637	-81.5855268
2011-30226	40883.06414	41.2135659	-81.621567
2011-31887	40883.06385	41.3427222	-81.5714889
2010-30231	40519.0645	41.2086039	-81.5795736
2010-30225	40519.06438	41.2718001	-81.5588218
2010-30226	40518.06339	41.2633066	-81.5511074
2010-30225	40518.06339	41.2690231	-81.5551703
2011-31833	40883.06317	41.2497263	-81.6029405
2011-30229	40883.06316	41.3388718	-81.5820089
2011-31888	40883.06316	41.1643915	-81.5926062
2011-31889	40883.0631	41.2251506	-81.5206257
2010-30027	40518.06308	41.1703883	-81.587762
2010-30229	40518.06301	41.3383554	-81.5815768
2010-30230	40519.06367	41.2711554	-81.5666066
2011-30230	40884.06367	41.2557079	-81.5689495
2011-30231	40883.06296	41.3389108	-81.5821503
2010-30232	40518.06291	41.2107332	-81.497771
2010-30228	40519.06359	41.2706591	-81.5673333
2011-31885	40884.06355	41.3366984	-81.6461386
2010-30227	40518.06282	41.1576366	-81.5576878
2011-31886	40884.06352	41.2816147	-81.5905556
2010-30230	40518.06281	41.2610895	-81.5856459
2011-31888	40884.06344	41.1821131	-81.5895378
2011-30227	40884.0634	41.1558527	-81.5646289
2011-31833	40885.06332	41.2410345	-81.6123969
2011-31886	40885.06328	41.2901443	-81.5824837
2011-30232	40884.06324	41.232156	-81.5212347
2011-30226	40885.06324	41.2049646	-81.6174494
2011-31889	40885.06321	41.2635839	-81.5513827
2010-30229	40519.06319	41.3388506	-81.5675148
2011-31885	40885.06317	41.3355522	-81.6350385
2011-30231	40885.06316	41.3398637	-81.5764341
2010-30226	40519.06314	41.2486355	-81.6027778
2011-30226	40884.06314	41.2167318	-81.610667
2011-31887	40885.06313	41.3284024	-81.5907101
2011-30228	40884.0631	41.3826761	-81.5628934
2011-30229	40885.0631	41.3398764	-81.5764424
2011-30231	40884.06309	41.3456594	-81.5909458
2011-30228	40885.06309	41.3894411	-81.6260279
2011-31889	40884.06308	41.2236193	-81.5373306
2010-30232	40519.06304	41.2135462	-81.5061727
2011-30232	40885.06304	41.2355591	-81.5394108
2010-30227	40519.06297	41.1609347	-81.5568663
2011-30230	40885.06292	41.2478463	-81.5862495
2011-30227	40886.06361	41.1613108	-81.5629577
2011-31888	40885.06286	41.1659067	-81.5947586
2011-31833	40886.06343	41.2510497	-81.6018623
2011-31888	40886.06328	41.1665652	-81.5981164
2010-30227	40520.06324	41.1591864	-81.5608847
2011-30232	40886.06323	41.2351038	-81.5209533
2010-30228	40520.06318	41.276615	-81.5691711
2011-30231	40886.06317	41.341567	-81.5650472
2011-31887	40886.06313	41.3311158	-81.5907988
2011-30228	40886.06311	41.3824357	-81.6185103
2011-31889	40886.06308	41.2757077	-81.5318799
2010-30225	40520.06306	41.2848147	-81.562267
2010-30229	40520.06304	41.3490048	-81.4648075
2010-30231	40520.06304	41.1744032	-81.5843161
2010-30027	40520.06304	41.1743069	-81.584154
2011-30226	40886.06301	41.2137729	-81.5881431
2011-30229	40886.06288	41.3417481	-81.5646511
2010-30225	40521.06323	41.2825962	-81.5347119
2010-30226	40521.06321	41.2473894	-81.5602709
2010-30228	40521.06313	41.2716014	-81.5674955
2010-30027	40521.06309	41.1784207	-81.5853266
2010-30203	40521.06306	41.3473957	-81.5835046
2010-30229	40521.06304	41.3469723	-81.4806508
2010-30232	40521.06297	41.2051648	-81.5251133
2010-30232	40518.00199	41.1957455	-81.5042435
2010-30231	40518.00168	41.1597391	-81.5796658
2011-30228	40884.00179	41.3887874	-81.5510317
2010-30230	40518.00089	41.2610541	-81.5856966
2011-30230	40884.00152	41.2556418	-81.5630408
2011-31833	40883.00074	41.2553595	-81.600002
2011-30229	40883.00073	41.3451913	-81.5831378
2011-31889	40883.00064	41.2250706	-81.5206616
2011-30231	40883.00063	41.3452487	-81.5831812
2011-31889	40884.00132	41.2243	-81.5373615
2010-30229	40518.00059	41.3384022	-81.5818246
2010-30203	40519.00124	41.3466811	-81.5809432
2011-30227	40883.00053	41.1530269	-81.5392921
2010-30227	40518.00047	41.1577611	-81.5580884
2010-30027	40518.00041	41.1704046	-81.5878336
2011-30232	40885.00109	41.2356239	-81.5393111
2010-30203	40518.00031	41.3552295	-81.5819665
2011-30232	40884.001	41.2308168	-81.5155848
2010-30225	40518.00024	41.2754963	-81.5614179
2011-31886	40885.00089	41.2894878	-81.5824657
2010-30232	40519.00088	41.2002814	-81.5079254
2011-31888	40885.00086	41.1658865	-81.5947285
2011-31885	40884.00083	41.3418646	-81.6422745
2011-30229	40885.00082	41.343709	-81.5690613
2011-30227	40885.0008	41.1561217	-81.5525557
2011-31885	40885.00074	41.3399915	-81.6471022
2011-31833	40885.00069	41.2373457	-81.6003667
2011-30231	40885.00068	41.3437831	-81.5691782
2011-30229	40884.0006	41.3502978	-81.5917102
2010-30225	40519.00054	41.2687027	-81.554964
2011-30226	40884.00054	41.2150267	-81.6199127
2011-31833	40884.00053	41.2384265	-81.6035184
2011-30227	40884.00049	41.1550413	-81.5572847
2010-30203	40521.00188	41.3472827	-81.5835221
2010-30231	40520.00117	41.1716942	-81.5881998
2010-30229	40519.00044	41.3388022	-81.5673883
2011-31888	40884.00039	41.1808685	-81.5920014
2011-30231	40884.00036	41.3513301	-81.5907408
2010-30227	40519.00034	41.1601451	-81.5557801
2010-30226	40521.0017	41.2448708	-81.5660611
2011-31889	40885.0003	41.2586257	-81.5440709
2011-30228	40885.00028	41.3894023	-81.6260112
2010-30225	40520.00082	41.2845791	-81.5606375
2010-30226	40519.00012	41.2576007	-81.5962672
2010-30230	40520.00081	41.2704608	-81.5670566
2011-30226	40886.00071	41.2105646	-81.5913998
2011-31888	40886.00068	41.1661485	-81.5945785
2010-30232	40520.00066	41.2217726	-81.5032231
2011-31889	40886.00066	41.2759913	-81.5239762
2010-30027	40520.00061	41.1772004	-81.5857992
2010-30203	40520.00049	41.3415029	-81.5781644
2011-31833	40886.00045	41.2492523	-81.59192
2011-30230	40886.00042	41.2517397	-81.5529357
2011-30231	40886.00042	41.3472859	-81.5701804
2011-30229	40886.00041	41.347323	-81.5700526
2011-30228	40886.00039	41.382418	-81.6184852
2011-31887	40886.00038	41.3261764	-81.5828132
2011-30232	40886.00034	41.2350389	-81.5209284
2010-30227	40520.00028	41.1612916	-81.560996
2010-30229	40520.00012	41.3576355	-81.476211
2010-30228	40521.0006	41.2714372	-81.567502
2010-30027	40521.00057	41.1578802	-81.5840255
2010-30229	40521.00054	41.3469275	-81.4806567
2010-30225	40521.00047	41.2901157	-81.5407178
2010-30231	40521.00035	41.1578695	-81.5840688
2010-30232	40521.00028	41.2041526	-81.5112997
2011-30227	40892.33356	41.163207	-81.5640264
2011-30230	40892.33382	41.2503471	-81.5864091
2011-31889	40892.33397	41.3760704	-81.5513377
2011-31833	40892.334	41.2369625	-81.6015696
2011-31885	40892.33407	41.2505097	-81.5866784
2011-30226	40892.33416	41.2161406	-81.60579
2011-31886	40892.33416	41.2864161	-81.5849577
2010-30226	40525.33348	41.2568779	-81.5131028
2010-30231	40526.33353	41.1588966	-81.5764553
2010-30225	40526.33354	41.2845773	-81.5653322
2011-30227	40891.33358	41.1633148	-81.5643477
2011-31886	40891.33359	41.2874398	-81.5842069
2011-30229	40890.3336	41.3453603	-81.5750275
2010-30228	40526.3336	41.2874758	-81.5759984
2011-30227	40890.33361	41.1538384	-81.5483123
2010-30203	40525.33362	41.3444598	-81.5748909
2010-30227	40525.33365	41.1610124	-81.5570038
2011-31886	40890.33365	41.2877533	-81.5852239
2010-30231	40525.33369	41.1589262	-81.576529
2011-31885	40891.33372	41.2474619	-81.5860602
2011-31887	40890.33375	41.3487888	-81.5701838
2010-30027	40526.33375	41.1659375	-81.5816569
2011-31833	40890.33377	41.2377192	-81.6143688
2010-30203	40526.33377	41.3447819	-81.577273
2011-31888	40890.3338	41.1647725	-81.5980096
2010-30227	40526.33381	41.1631429	-81.5642242
2011-31885	40890.33388	41.2475388	-81.5674787
2011-30229	40892.33457	41.3475615	-81.5663177
2011-31888	40891.3339	41.1680338	-81.5958503
2011-30229	40891.33392	41.3432878	-81.5860895
2011-30231	40892.33462	41.3474266	-81.5659552
2010-30230	40525.33395	41.2667862	-81.5741996
2011-31833	40891.33395	41.2397728	-81.5969514
2010-30232	40526.33396	41.2127196	-81.5084765
2010-30226	40526.33398	41.2384819	-81.5836972
2011-30231	40890.33399	41.3453124	-81.5748988
2011-30231	40891.33399	41.3462139	-81.5848324
2011-30228	40891.33399	41.3524574	-81.5966806
2011-30228	40892.33469	41.3797128	-81.5567895
2010-30225	40525.33406	41.284709	-81.5487528
2011-30230	40890.33406	41.2466804	-81.5648175
2011-30226	40891.33407	41.2131325	-81.6228946
2011-30232	40892.33477	41.2294697	-81.5239224
2010-30027	40525.3341	41.1658006	-81.5801395
2011-31887	40891.33411	41.3472488	-81.5968023
2011-30232	40890.33416	41.2290469	-81.5282548
2011-30232	40891.33417	41.2338743	-81.5269128
2010-30229	40526.33418	41.3215128	-81.6175157
2011-31889	40890.33421	41.3804167	-81.570856
2010-30225	40524.33356	41.2691752	-81.5616801
2011-31889	40889.33356	41.3823798	-81.5685531
2011-30226	40890.33427	41.2062738	-81.6087321
2011-30231	40889.33362	41.3447491	-81.5671593
2011-30232	40889.33362	41.2308937	-81.5231445
2011-30227	40889.33362	41.1609255	-81.5575957
2011-31833	40889.33372	41.2334415	-81.6193887
2010-30227	40524.33373	41.1631875	-81.5640382
2010-30027	40524.33375	41.1705149	-81.5791037
2011-31887	40889.33376	41.3457289	-81.5924932
2010-30203	40524.3338	41.341009	-81.5814051
2011-30230	40891.33449	41.2559826	-81.5682041
2010-30228	40524.33384	41.2845889	-81.5843625
2010-30230	40524.33385	41.2602254	-81.5670711
2011-31889	40891.33457	41.3761656	-81.5510998
2010-30229	40525.33464	41.3590236	-81.5611717
2011-31885	40889.33399	41.3470127	-81.6427261
2011-30230	40889.334	41.2471702	-81.568099
2011-31888	40889.334	41.1636501	-81.5909813
2011-30226	40889.33405	41.2120595	-81.5910424
2011-30229	40889.33406	41.3446434	-81.5668485
2010-30227	40523.33341	41.1609663	-81.5570296
2011-30229	40888.33355	41.3460668	-81.5698066
2011-30226	40888.33359	41.2047941	-81.6192433
2010-30203	40523.3336	41.3447292	-81.577333
2011-31885	40888.33366	41.3630718	-81.6113046
2011-30227	40888.33367	41.1551495	-81.5531696
2011-30231	40888.33368	41.345992	-81.5696074
2011-31886	40889.33442	41.2780495	-81.5858618
2011-30228	40888.33382	41.3525309	-81.5960568
2010-30027	40523.33389	41.1698026	-81.580367
2011-31886	40888.33389	41.2906067	-81.582475
2011-30230	40888.33394	41.2569728	-81.5622003
2011-31888	40888.33399	41.1631177	-81.5924902
2011-30228	40889.33469	41.385496	-81.6326796
2011-31887	40888.334	41.2713694	-81.5676931
2010-30228	40523.33407	41.276641	-81.570183
2010-30225	40523.3341	41.288223	-81.5293739
2010-30232	40523.33417	41.208498	-81.5072823
2011-30231	40887.33354	41.3472791	-81.5803606
2011-30229	40887.33358	41.3474011	-81.5809564
2010-30225	40522.33361	41.2754877	-81.5646279
2011-31888	40887.33361	41.1803297	-81.592135
2011-31887	40887.33363	41.328187	-81.5909071
2010-30226	40522.33365	41.2290057	-81.492771
2011-31886	40887.33368	41.2901638	-81.5837692
2010-30231	40522.3337	41.1589436	-81.5764976
2011-31833	40887.3337	41.2511338	-81.5954878
2010-30230	40522.33382	41.2608647	-81.5858172
2010-30232	40522.33382	41.1609654	-81.554882
2011-30228	40887.33388	41.3326919	-81.5817363
2010-30228	40522.33396	41.2691734	-81.5687265
2011-30226	40887.33396	41.2132262	-81.6205126
2010-30227	40522.33397	41.1609169	-81.5568654
2011-30232	40887.33399	41.2292127	-81.5114262
2011-31885	40887.334	41.3521746	-81.6049619
2011-30227	40887.33416	41.1620244	-81.5630973
2011-30232	40888.33493	41.2373366	-81.5265146
2011-31833	40888.33501	41.2574065	-81.6250232
2011-31889	40887.33477	41.2876224	-81.5301923
2010-30226	40517.33347	41.341376	-81.5967024
2010-30027	40517.33352	41.1715577	-81.5797215
2010-30229	40517.33356	41.3403544	-81.5721858
2010-30227	40517.33356	41.1575609	-81.5570557
2011-31833	40882.33359	41.2554535	-81.6011702
2010-30225	40517.3336	41.2850654	-81.5356092
2010-30203	40517.33361	41.3508344	-81.5844442
2010-30231	40517.33365	41.1589135	-81.5763418
2011-30228	40882.33366	41.3524284	-81.5962665
2011-31885	40882.33369	41.3403524	-81.6428601
2011-31886	40882.33375	41.2859595	-81.5835227
2011-31888	40882.33381	41.1661551	-81.5920611
2011-31889	40882.33392	41.2383191	-81.5154218
2011-30227	40882.33397	41.1612748	-81.5577025
2011-31887	40882.33402	41.340507	-81.5864317
2011-30232	40882.33406	41.232862	-81.5320343
2011-30226	40882.33407	41.2145531	-81.6021005
2011-30230	40882.33413	41.2515263	-81.5842637
2010-30229	40516.33346	41.3401291	-81.5847386
2010-30227	40516.33348	41.1591497	-81.5627564
2010-30228	40516.33348	41.3196785	-81.6011712
2010-30232	40516.3335	41.2134123	-81.5187081
2010-30226	40516.3335	41.3424758	-81.5993786
2010-30203	40516.3335	41.3436935	-81.5813149
2010-30228	40517.33419	41.317684	-81.6004782
2011-31886	40881.33351	41.2897901	-81.5844173
2010-30225	40516.33358	41.2685643	-81.5496365
2011-30227	40881.33359	41.1632137	-81.5640365
2011-30230	40881.33359	41.2534004	-81.5819862
2010-30231	40516.3336	41.1519168	-81.580464
2011-31833	40881.33361	41.2506353	-81.6110159
2011-31885	40881.3337	41.3480041	-81.6183496
2011-31888	40881.33372	41.1791373	-81.5904789
2010-30230	40516.33381	41.2421818	-81.5928861
2011-30231	40881.33382	41.3465395	-81.5715098
2010-30027	40516.33388	41.1768303	-81.5853848
2011-30228	40881.33394	41.3798945	-81.5569589
2011-30232	40881.33397	41.2309584	-81.5203255
2011-30229	40881.33397	41.3469731	-81.5688019
2011-31887	40881.33399	41.3442271	-81.5863777
2011-31889	40881.33399	41.2688465	-81.5502604
2011-30226	40881.334	41.2132141	-81.6196525
2010-30227	40515.33344	41.1608938	-81.5583339
2010-30027	40515.33346	41.1715284	-81.5797202
2010-30230	40515.3335	41.2421936	-81.5928464
2010-30226	40515.33355	41.3634367	-81.5631368
2010-30232	40515.33356	41.2069648	-81.5041246
2010-30225	40515.33358	41.2688166	-81.5497258
2011-30228	40880.33358	41.3524378	-81.596302
2011-30230	40880.33358	41.2474814	-81.5673612
2011-31889	40880.3336	41.2720252	-81.5492436
2010-30231	40515.33361	41.1586647	-81.5757874
2011-31833	40880.33362	41.2530423	-81.6020045
2010-30203	40515.33365	41.3438306	-81.581564
2011-30227	40880.33366	41.1555973	-81.5528306
2011-30226	40880.33367	41.2048882	-81.6126698
2011-30231	40880.3337	41.3453143	-81.5915539
2011-30232	40880.3337	41.231069	-81.5203305
2011-31888	40880.33378	41.1694406	-81.5926204
2011-31886	40880.33382	41.2909739	-81.5826112
2011-30231	40882.33521	41.3471196	-81.5687201
2010-30229	40515.33388	41.3459176	-81.5886447
2011-31887	40880.33389	41.3456151	-81.5902827
2010-30225	40514.33341	41.2755559	-81.5557614
2010-30227	40514.33344	41.1575578	-81.5570527
2010-30027	40514.33351	41.1688493	-81.5752072
2010-30232	40514.33354	41.2073061	-81.5128934
2011-30231	40879.33354	41.3453643	-81.5736976
2010-30226	40514.33355	41.3866346	-81.5533317
2010-30230	40514.33355	41.2384659	-81.6075882
2011-31886	40879.3336	41.287069	-81.5831647
2011-30230	40879.3336	41.247479	-81.5674062
2010-30203	40514.33361	41.343388	-81.5810837
2011-31885	40879.33362	41.2479572	-81.5864637
2011-31887	40879.33363	41.3450403	-81.5914662
2011-30229	40879.33363	41.3452967	-81.5794871
2011-30232	40879.33363	41.2329912	-81.5334485
2011-31833	40879.33365	41.2383628	-81.5989153
2010-30231	40514.33367	41.1587976	-81.5764823
2011-30227	40879.33378	41.1501315	-81.5503854
2010-30228	40514.33382	41.3250168	-81.6105354
2011-31889	40879.3339	41.2585995	-81.5420862
2011-30226	40879.33394	41.2130318	-81.6199215
2011-30229	40880.33476	41.3453441	-81.5916939
2011-30228	40879.3341	41.3374523	-81.5823527
2010-30227	40513.33343	41.1523761	-81.5545937
2010-30225	40513.33345	41.2885531	-81.5559749
2011-30228	40878.33353	41.3524199	-81.5962831
2011-30227	40878.33359	41.1631686	-81.5639876
2010-30232	40513.3336	41.1083592	-81.525457
2011-30230	40878.33363	41.2525465	-81.5490004
2011-31889	40878.33365	41.2398045	-81.517562
2010-30027	40513.33373	41.1735972	-81.5765543
2010-30229	40513.33375	41.2820591	-81.5736152
2010-30203	40513.3338	41.3433575	-81.5815275
2010-30226	40513.33382	41.3745982	-81.612919
2010-30231	40513.33385	41.1725311	-81.5886823
2011-30231	40878.33388	41.3456373	-81.5853262
2011-30229	40878.33394	41.3455336	-81.5853249
2011-31885	40878.33394	41.2488367	-81.5849161
2011-31833	40878.334	41.238242	-81.5988768
2011-30232	40878.33409	41.2237263	-81.5162068
2011-31887	40878.33409	41.3011453	-81.5923081
2011-31886	40878.3342	41.2861812	-81.5830365
2011-30226	40878.33432	41.2138157	-81.6176122
2011-30229	40890.70875	41.3451899	-81.5748568
2011-30227	40881.70875	41.1631831	-81.5639893
2011-30228	40889.70883	41.389111	-81.6314653
2011-31885	40888.70887	41.3428005	-81.6221167
2011-31889	40888.70892	41.3408098	-81.5798119
2011-31885	40880.70892	41.3426951	-81.5994181
2011-30231	40882.70894	41.3496049	-81.5802361
2011-31833	40878.70894	41.2390145	-81.5969494
2011-30231	40890.70895	41.3453183	-81.574897
2011-30227	40890.70895	41.1521524	-81.5446865
2011-30231	40889.70895	41.3464177	-81.5654887
2011-30229	40887.70895	41.3452575	-81.5748467
2011-31888	40881.70895	41.1694589	-81.5899873
2011-30230	40878.70895	41.2522345	-81.54922
2011-31833	40890.70896	41.2368753	-81.6016015
2011-31889	40889.70896	41.3790341	-81.5715621
2011-30228	40888.70896	41.3524217	-81.5962665
2011-30231	40887.70896	41.3452928	-81.5748362
2011-30227	40882.70896	41.1632101	-81.5640094
2011-30230	40881.70896	41.2531887	-81.5824652
2011-30228	40880.70896	41.3524031	-81.5962599
2011-31887	40878.70896	41.313973	-81.5854428
2011-30228	40878.70896	41.3524167	-81.5962599
2011-31889	40892.70899	41.3758203	-81.5536378
2011-30230	40890.70899	41.2474918	-81.5673241
2011-31885	40889.70899	41.3472486	-81.641843
2011-30227	40889.70899	41.1609938	-81.557487
2011-30231	40881.70899	41.3422718	-81.5763655
2011-31889	40880.70899	41.2761325	-81.5556441
2011-31833	40879.70899	41.2388704	-81.598829
2011-31833	40889.709	41.2333285	-81.6193117
2011-31886	40889.709	41.2773057	-81.5813271
2011-30230	40887.709	41.2572653	-81.5619887
2011-31889	40881.709	41.2680101	-81.5493916
2011-30231	40879.709	41.3453602	-81.5737029
2011-31885	40879.709	41.2479018	-81.5863938
2011-31833	40892.70902	41.2368997	-81.6015862
2011-31885	40890.70902	41.2475173	-81.5674088
2011-30227	40891.70902	41.1633114	-81.5642905
2011-31833	40891.70902	41.2398244	-81.5968697
2011-31887	40889.70902	41.3454302	-81.5936611
2011-31833	40887.70902	41.2510048	-81.5952849
2011-31885	40891.70903	41.2478052	-81.5859401
2011-31833	40882.70903	41.2554271	-81.6010976
2011-30226	40879.70903	41.2131908	-81.6196092
2011-30229	40891.70906	41.3442618	-81.5864198
2011-30229	40889.70906	41.3463833	-81.5654909
2011-30227	40887.70906	41.1633182	-81.5642905
2011-31887	40887.70906	41.3213393	-81.5806058
2011-31888	40887.70906	41.1804799	-81.5898999
2011-30228	40881.70906	41.3802161	-81.5566475
2011-30226	40881.70906	41.2131076	-81.6182217
2011-30230	40880.70906	41.2473907	-81.567342
2011-30226	40892.70907	41.2159971	-81.6056558
2011-30226	40891.70907	41.2129658	-81.6214013
2011-30230	40891.70907	41.2551811	-81.5671721
2011-30230	40889.70907	41.2475623	-81.567293
2011-30230	40888.70907	41.2572567	-81.5620053
2011-30226	40888.70907	41.2042306	-81.6187616
2011-30229	40882.70907	41.3496519	-81.580508
2011-31885	40881.70907	41.3458273	-81.6191867
2011-31833	40881.70907	41.2508413	-81.6099539
2011-30227	40880.70907	41.1575774	-81.5564748
2011-31889	40879.70907	41.2587061	-81.5280345
2011-31889	40878.70907	41.2398415	-81.5185478
2011-30227	40892.70909	41.1631724	-81.5639745
2011-30227	40888.70909	41.1500676	-81.5503523
2011-31888	40888.70909	41.1788676	-81.5907618
2011-30226	40887.70909	41.2061855	-81.6118213
2011-30226	40878.70909	41.21317	-81.6195953
2011-30231	40878.70909	41.346227	-81.5873406
2011-31885	40892.7091	41.2487601	-81.5838012
2011-30230	40882.7091	41.2497851	-81.5868916
2011-30226	40890.70927	41.2171965	-81.5962597
2011-31887	40891.70927	41.345255	-81.59415
2011-31886	40887.70927	41.2925242	-81.5829568
2011-30229	40881.70927	41.346764	-81.5672296
2011-30230	40879.70927	41.2474123	-81.5673678
2011-31886	40890.70931	41.2861926	-81.5836505
2011-30229	40892.70934	41.3493236	-81.5690723
2011-31886	40888.70934	41.2870065	-81.5855565
2011-31886	40881.70934	41.2856773	-81.5825427
2011-30229	40878.70934	41.3463972	-81.5869862
2011-31886	40878.70934	41.2927606	-81.5885586
2011-30231	40880.70935	41.3455225	-81.5933437
2011-31889	40887.7094	41.2841665	-81.5291593
2011-30228	40892.70941	41.3854572	-81.5488926
2011-30226	40889.70941	41.2100255	-81.5946794
2011-31885	40882.70941	41.340234	-81.642762
2011-30226	40880.70941	41.2143397	-81.5948555
2011-31833	40880.70941	41.251533	-81.5909674
2011-31887	40879.70941	41.3436214	-81.5869144
2011-31887	40890.70942	41.3454485	-81.5935731
2011-31833	40888.70942	41.2584703	-81.62118
2011-31885	40887.70942	41.3497924	-81.617627
2011-31887	40880.70942	41.3396907	-81.585161
2011-31888	40891.70949	41.164583	-81.5926879
2011-30226	40882.70959	41.2151879	-81.6014642
2011-31888	40892.70962	41.1656555	-81.578661
2011-30229	40880.70962	41.3430542	-81.5872521
2011-30228	40887.70964	41.3311378	-81.5885564
2011-31885	40878.70964	41.2478971	-81.5864816
2011-31889	40891.70968	41.3764675	-81.5557953
2011-30227	40878.70969	41.1602725	-81.5634808
2011-31888	40880.70977	41.1639385	-81.5922407
2011-31886	40891.70978	41.2858967	-81.5831592
2011-30231	40888.70991	41.3460874	-81.5697401
2011-30228	40890.70993	41.3794391	-81.6160315
2011-30228	40879.70995	41.3450758	-81.5932149
2011-30230	40892.71017	41.2487655	-81.5836408
2011-31887	40888.71047	41.3097543	-81.5924009
2010-30231	40516.7503	41.1589488	-81.5760423
2010-30226	40513.75047	41.3743821	-81.563186
2010-30227	40522.75049	41.1608444	-81.5575455
2010-30227	40526.7505	41.1631546	-81.5642207
2010-30226	40522.7505	41.2415766	-81.5051845
2010-30231	40522.7505	41.1589336	-81.5763339
2010-30232	40522.7505	41.1646174	-81.5521444
2010-30230	40515.7505	41.2377698	-81.6022001
2010-30226	40525.75051	41.2393505	-81.5031892
2010-30226	40526.75051	41.2385678	-81.5837942
2010-30203	40516.75051	41.3442855	-81.5732901
2010-30229	40516.75051	41.3434035	-81.5796721
2010-30225	40515.75051	41.2755593	-81.5544452
2010-30227	40525.75054	41.1527846	-81.5544064
2010-30232	40513.75054	41.1069377	-81.5271107
2010-30229	40517.75056	41.3365761	-81.5701988
2010-30226	40516.75056	41.3213889	-81.5800961
2010-30231	40515.75056	41.1587017	-81.5757905
2010-30229	40526.75057	41.2842255	-81.6101753
2010-30231	40517.75057	41.1589622	-81.5765321
2010-30226	40515.75058	41.3634998	-81.563259
2010-30229	40515.75058	41.3434952	-81.5765932
2010-30231	40514.75058	41.1600863	-81.5793462
2010-30225	40514.75058	41.2753372	-81.5537894
2010-30229	40513.75058	41.2836642	-81.5913845
2010-30203	40524.75061	41.3444531	-81.5804991
2010-30227	40524.75061	41.1628758	-81.564398
2010-30232	40516.75061	41.2121923	-81.5175668
2010-30227	40516.75061	41.1577883	-81.5579256
2010-30226	40514.75061	41.386706	-81.552551
2010-30230	40513.75061	41.238268	-81.603254
2010-30226	40523.75063	41.2314494	-81.5191965
2010-30230	40522.75063	41.2698251	-81.5695441
2010-30228	40515.75063	41.3196407	-81.601106
2010-30228	40514.75063	41.3199625	-81.6011815
2010-30227	40514.75063	41.1602423	-81.5634878
2010-30203	40523.75064	41.3443842	-81.5805437
2010-30228	40523.75064	41.2789476	-81.5837267
2010-30225	40522.75064	41.2706456	-81.5532757
2011-30232	40879.75064	41.2361408	-81.5377905
2010-30230	40525.75065	41.2622267	-81.595392
2010-30230	40526.75065	41.2621766	-81.5954129
2011-30232	40892.75069	41.2343607	-81.5372552
2011-30232	40878.75073	41.2324038	-81.5213941
2011-30232	40890.75074	41.2314112	-81.5231851
2011-30232	40882.75075	41.2359312	-81.5380458
2011-30232	40881.75076	41.23599	-81.5247028
2010-30228	40526.75082	41.276566	-81.569238
2010-30203	40517.75082	41.346209	-81.573569
2010-30225	40525.75083	41.2850414	-81.5644741
2010-30225	40517.75083	41.2851119	-81.5360237
2010-30231	40526.7509	41.1589583	-81.5765172
2010-30203	40515.7509	41.3438221	-81.5815706
2010-30231	40525.75096	41.1589399	-81.5765007
2010-30027	40522.75096	41.1718275	-81.58859
2010-30227	40517.75096	41.1518335	-81.5563549
2010-30228	40522.75097	41.2704505	-81.5696617
2010-30027	40514.751	41.1716147	-81.5883058
2011-30232	40889.75101	41.2357417	-81.5202867
2011-30232	40888.75102	41.235964	-81.53593
2011-30232	40891.75108	41.235663	-81.5393656
2010-30027	40525.75124	41.1662641	-81.5817164
2010-30027	40523.75124	41.170666	-81.5881174
2010-30225	40513.75131	41.2873264	-81.5449221
2010-30203	40526.75152	41.3467115	-81.5732503
2010-30227	40515.75152	41.1594954	-81.5627564
2010-30232	40524.7516	41.2060931	-81.5149643
2011-30232	40880.75164	41.2283853	-81.5154753
2010-30232	40525.75167	41.2281676	-81.4931918
2010-30232	40523.7522	41.2047166	-81.5121561
2010-30229	40515.83356	41.3434564	-81.5765967
2010-30027	40525.8336	41.1707369	-81.5827782
2010-30225	40517.8336	41.2850163	-81.5361227
2010-30229	40517.83361	41.3432339	-81.5799903
2010-30226	40516.83361	41.3214091	-81.5801263
2010-30227	40515.83361	41.1551682	-81.5610928
2010-30027	40514.83361	41.1717785	-81.5885944
2010-30225	40516.83362	41.2753845	-81.5537994
2010-30203	40525.83365	41.3438141	-81.575691
2011-30229	40890.83372	41.3452821	-81.5749058
2011-31889	40878.83372	41.2409562	-81.516445
2011-30230	40890.83373	41.2472098	-81.5604309
2010-30226	40526.83373	41.235708	-81.5653629
2011-31885	40878.83373	41.2517092	-81.5823099
2011-31887	40888.83374	41.3140845	-81.5853754
2011-31833	40881.83374	41.2508871	-81.6101654
2011-30227	40879.83374	41.1592665	-81.5480418
2011-30232	40892.83375	41.2343887	-81.5372569
2011-31885	40880.83375	41.3656971	-81.6143859
2011-30227	40892.83376	41.1557016	-81.5528592
2011-30230	40891.83376	41.2513141	-81.5536212
2010-30227	40516.83376	41.1567239	-81.5582859
2010-30027	40523.83377	41.1702026	-81.5931033
2010-30231	40522.83378	41.1589516	-81.5763728
2011-31885	40892.8338	41.252036	-81.5853023
2010-30229	40516.83381	41.3405241	-81.5779525
2010-30226	40515.83381	41.3634422	-81.5631916
2010-30229	40525.83382	41.338502	-81.5678098
2010-30225	40525.83382	41.283018	-81.5628257
2010-30229	40526.83382	41.2710968	-81.588903
2010-30203	40526.83382	41.344756	-81.5772989
2010-30226	40524.83382	41.2502802	-81.5144206
2010-30232	40524.83382	41.2042236	-81.5114271
2010-30226	40522.83382	41.2416135	-81.5052277
2010-30230	40517.83382	41.2505646	-81.5982256
2010-30227	40517.83382	41.1574936	-81.5614258
2010-30226	40517.83382	41.2875251	-81.5684515
2010-30203	40516.83382	41.3438138	-81.5815609
2010-30225	40515.83382	41.275685	-81.553157
2010-30230	40515.83382	41.2377368	-81.6022119
2010-30228	40515.83382	41.3196912	-81.6011191
2010-30228	40514.83382	41.3196956	-81.6011279
2010-30203	40514.83382	41.3452492	-81.574521
2010-30231	40514.83382	41.1595897	-81.5802283
2011-31889	40879.83382	41.2687725	-81.544065
2010-30225	40513.83382	41.2868653	-81.5450272
2011-30232	40881.83383	41.2343274	-81.5366623
2010-30225	40514.83383	41.2753651	-81.5538012
2011-31833	40878.83383	41.2388235	-81.5971508
2010-30027	40515.83384	41.1717621	-81.5885411
2010-30232	40514.83384	41.2072346	-81.5129365
2011-30231	40879.83384	41.3396608	-81.576575
2010-30227	40513.83384	41.1590864	-81.562986
2010-30225	40524.83388	41.2753146	-81.5529555
2011-30230	40889.83388	41.2473752	-81.5860558
2010-30228	40523.83388	41.2784968	-81.5848762
2011-30226	40888.83388	41.1982759	-81.6246308
2010-30232	40515.83388	41.2049604	-81.5117641
2010-30227	40524.83389	41.1544931	-81.5498139
2011-30231	40889.83389	41.3464622	-81.5653386
2010-30232	40523.83389	41.2030965	-81.5112749
2010-30229	40514.83389	41.3173286	-81.5897327
2011-30232	40878.83389	41.2321939	-81.5212031
2010-30203	40522.8339	41.3421551	-81.5819599
2010-30231	40517.8339	41.1597653	-81.5795278
2010-30226	40525.83391	41.2489258	-81.5218868
2010-30027	40516.83391	41.1714126	-81.5881128
2010-30229	40513.83391	41.2836916	-81.5914085
2011-31885	40890.83392	41.2471075	-81.5607246
2010-30203	40524.83392	41.3444526	-81.5805315
2010-30027	40522.83392	41.1719264	-81.5885285
2011-31889	40881.83392	41.2677704	-81.5473454
2011-31888	40880.83392	41.1645306	-81.5928158
2011-31887	40878.83392	41.313958	-81.5854633
2011-30227	40878.83392	41.15761	-81.5554132
2011-31887	40889.83394	41.3454723	-81.5935499
2011-30232	40888.83394	41.2356203	-81.53601
2011-30231	40888.83394	41.3470327	-81.5633166
2011-31886	40888.83394	41.2864646	-81.5850137
2011-30229	40887.83394	41.3452076	-81.5740885
2011-31888	40887.83394	41.1812753	-81.5918706
2011-30231	40887.83394	41.3452455	-81.5741034
2011-30231	40880.83394	41.3454707	-81.5936107
2011-31833	40879.83394	41.2380861	-81.598913
2010-30227	40525.83395	41.1504509	-81.5588931
2011-31833	40889.83395	41.2336962	-81.6193373
2010-30230	40522.83395	41.2733403	-81.5699824
2011-31887	40887.83395	41.3213305	-81.5805984
2010-30227	40514.83395	41.1579313	-81.5567047
2011-30226	40879.83395	41.2158815	-81.6091995
2011-30227	40891.83396	41.152192	-81.5510577
2011-30228	40891.83396	41.3518729	-81.5958941
2010-30226	40523.83396	41.2280011	-81.4940114
2011-30227	40888.83396	41.1548042	-81.5540169
2011-30229	40888.83396	41.3470327	-81.5633266
2010-30225	40522.83396	41.2706972	-81.5533649
2011-30228	40887.83396	41.3390378	-81.5821206
2011-30230	40887.83396	41.2521861	-81.5531065
2011-31833	40887.83396	41.2488132	-81.5978551
2011-31833	40882.83396	41.2580606	-81.6065936
2011-30231	40878.83396	41.3463868	-81.5869048
2010-30227	40526.83397	41.1575963	-81.5623184
2011-30229	40889.83397	41.3463747	-81.5655176
2011-30232	40879.83397	41.2359121	-81.5368135
2011-30228	40888.83398	41.3512552	-81.5669227
2010-30231	40513.83398	41.1629371	-81.5795879
2011-30226	40890.83399	41.2158227	-81.6165191
2011-30231	40890.83399	41.3452801	-81.5748077
2011-30232	40890.83399	41.2269572	-81.5231418
2011-31885	40891.83399	41.250238	-81.5826003
2010-30228	40522.83399	41.2712005	-81.5681999
2011-30227	40887.83399	41.161129	-81.5575656
2010-30228	40516.83399	41.3195743	-81.6010815
2011-30230	40880.83399	41.2462705	-81.5691524
2011-30229	40878.83399	41.3463213	-81.586872
2011-30227	40881.834	41.1554371	-81.553558
2011-30230	40881.834	41.2516527	-81.553424
2011-30232	40880.834	41.2311359	-81.5191149
2011-30229	40880.834	41.3396389	-81.5763198
2011-30228	40878.834	41.3524167	-81.5962801
2011-31886	40878.834	41.2961737	-81.5858444
2011-30230	40892.83402	41.2519607	-81.5850955
2011-31888	40891.83402	41.1645759	-81.5927001
2011-30227	40882.83402	41.1539212	-81.5491429
2011-30226	40881.83403	41.2128189	-81.6149929
2011-30232	40891.83404	41.2355636	-81.5394195
2011-31888	40881.83404	41.1647424	-81.5970491
2011-31889	40892.83405	41.376602	-81.5561036
2010-30228	40526.83405	41.2766016	-81.5692616
2011-31887	40890.83406	41.3452098	-81.5943628
2011-31833	40890.83406	41.2378369	-81.6142434
2011-30228	40890.83406	41.3588705	-81.6005376
2011-31887	40891.83406	41.3451621	-81.5963597
2011-31888	40878.83406	41.1646962	-81.5968017
2011-30232	40889.83407	41.2398792	-81.5318532
2011-30231	40882.83407	41.3461029	-81.5837442
2011-31885	40881.83407	41.345162	-81.6283976
2011-31887	40880.83407	41.3432934	-81.5869413
2011-31885	40889.83409	41.3500392	-81.6405965
2011-31885	40888.83409	41.3430862	-81.6273492
2011-31889	40891.8341	41.3765221	-81.5557568
2011-30231	40881.8341	41.3471285	-81.5686671
2011-31886	40879.8341	41.2901357	-81.5849803
2011-30227	40880.83411	41.15166	-81.5466756
2011-30226	40887.83414	41.2166608	-81.6066441
2010-30232	40522.83416	41.1557014	-81.5411506
2010-30231	40525.83418	41.1590346	-81.5765408
2010-30203	40523.83419	41.3498987	-81.5887267
2011-30231	40892.83422	41.3476055	-81.5695417
2010-30232	40517.83422	41.2007139	-81.5096706
2010-30231	40516.83422	41.1572128	-81.5797973
2011-30230	40888.83424	41.2581667	-81.5957935
2011-31888	40879.83424	41.1661978	-81.6006725
2010-30227	40522.83426	41.1506244	-81.5511704
2011-30229	40892.83427	41.3475749	-81.5694944
2011-31833	40880.83427	41.25003	-81.6027921
2011-31887	40892.83428	41.3469574	-81.596764
2011-31888	40888.83428	41.1661209	-81.5955563
2010-30230	40525.83429	41.2621434	-81.5955052
2010-30228	40525.83429	41.2868941	-81.5820844
2010-30230	40526.83429	41.2621613	-81.5953793
2010-30228	40513.83429	41.3194408	-81.6013204
2010-30231	40526.83431	41.1589449	-81.5766015
2010-30227	40523.83431	41.1611789	-81.5583796
2010-30230	40513.83431	41.2386264	-81.6054506
2011-31889	40888.83433	41.3528256	-81.5855004
2011-31886	40887.83433	41.2897533	-81.5838932
2011-31886	40890.83435	41.2819895	-81.5848174
2010-30229	40523.83438	41.3388553	-81.4566137
2011-31887	40881.83441	41.3441888	-81.5899803
2011-30230	40879.83441	41.2478666	-81.5864244
2011-30230	40878.83441	41.2569408	-81.5909431
2011-31886	40881.83442	41.2895399	-81.5835846
2011-31885	40882.83444	41.3399652	-81.6364987
2011-31886	40880.83446	41.2902711	-81.5840028
2011-30226	40889.83448	41.2052552	-81.6035568
2010-30225	40523.8345	41.288221	-81.5294671
2011-30231	40891.83451	41.3453795	-81.5847666
2010-30232	40525.83458	41.2230016	-81.4951818
2010-30230	40514.83458	41.2418738	-81.5952264
2010-30027	40524.83461	41.1664568	-81.5841886
2010-30027	40513.83462	41.168866	-81.5751902
2011-31889	40887.83463	41.2846567	-81.5309946
2011-30226	40880.83463	41.2134104	-81.5971582
2010-30228	40517.83465	41.2821322	-81.580415
2011-30226	40882.83466	41.2155577	-81.6196169
2011-31889	40880.83469	41.2706944	-81.553611
2011-31888	40890.83471	41.1648313	-81.5939613
2010-30225	40526.83475	41.2658718	-81.5526923
2011-31885	40887.83476	41.3498785	-81.6176739
2011-30226	40878.8348	41.2161481	-81.6175114
2011-30228	40881.83485	41.3725987	-81.5654051
2011-31886	40889.83495	41.280493	-81.5848962
2011-31886	40892.83497	41.2821893	-81.584213
2010-30230	40523.83497	41.2654859	-81.5748497
2010-30232	40513.83498	41.1191792	-81.5274447
2010-30231	40524.83516	41.1661867	-81.5833373
2010-30230	40516.83525	41.2389582	-81.6064856
2011-30228	40880.83531	41.3538502	-81.5668988
2010-30027	40517.83535	41.1731639	-81.5840714
2011-31833	40888.83545	41.2497264	-81.6160609
2010-30226	40515.89608	41.3635558	-81.5632524
2010-30228	40513.89609	41.3197531	-81.5991911
2010-30229	40517.8961	41.3383443	-81.5815379
2010-30232	40515.89611	41.2049509	-81.5117388
2010-30027	40514.89611	41.1724485	-81.5888735
2011-30231	40890.89612	41.3452845	-81.5748668
2011-30227	40888.89612	41.1539161	-81.5539757
2010-30231	40514.89612	41.1598537	-81.5779961
2010-30227	40513.89613	41.15958	-81.5627209
2010-30232	40514.89615	41.2072423	-81.5129383
2010-30027	40513.89615	41.1717774	-81.5885647
2010-30229	40525.89616	41.3390379	-81.5673463
2010-30227	40516.89617	41.1576648	-81.5565773
2011-30228	40891.89618	41.351867	-81.5959563
2010-30225	40522.89618	41.2702679	-81.5528614
2011-30229	40887.89618	41.3451808	-81.5741428
2011-30229	40880.89618	41.339741	-81.5762572
2011-30231	40887.89619	41.3452246	-81.5741157
2011-30227	40882.89619	41.1528129	-81.5542916
2010-30229	40513.89619	41.283716	-81.5913832
2011-30229	40890.89622	41.3452653	-81.5749128
2010-30203	40526.89622	41.3447746	-81.577245
2011-31885	40891.89622	41.2502821	-81.5826173
2011-30231	40888.89622	41.3469712	-81.563349
2011-30230	40880.89622	41.2475911	-81.588486
2011-31885	40878.89622	41.2516992	-81.5823369
2011-31833	40878.89622	41.2382477	-81.5993815
2011-30232	40890.89623	41.2269503	-81.5232184
2011-31889	40889.89623	41.3823717	-81.5638483
2010-30027	40515.89623	41.1704313	-81.5878558
2011-30229	40889.89625	41.3464055	-81.565599
2011-30229	40888.89625	41.346968	-81.5633963
2010-30229	40516.89625	41.3482697	-81.579786
2010-30027	40516.89625	41.1639586	-81.5977211
2011-30230	40891.89626	41.2513195	-81.5536418
2011-31888	40887.89626	41.178321	-81.5931245
2011-30228	40887.8963	41.3497256	-81.5915805
2011-30226	40887.8963	41.2166347	-81.6064651
2010-30225	40526.89631	41.2706019	-81.5528665
2010-30226	40523.89631	41.2291694	-81.4956424
2010-30227	40517.89631	41.1559159	-81.5635683
2010-30225	40516.89631	41.2762103	-81.5483313
2011-30230	40889.89632	41.2472294	-81.5848228
2010-30227	40522.89632	41.1510224	-81.552405
2010-30027	40522.89632	41.1692223	-81.5848599
2010-30227	40515.89632	41.156263	-81.5620742
2011-30231	40880.89632	41.3401665	-81.5846549
2011-30226	40879.89632	41.2167588	-81.6111371
2011-31887	40892.89633	41.3474495	-81.5965291
2011-31888	40890.89633	41.1643823	-81.5926551
2010-30232	40524.89633	41.2041886	-81.5112029
2010-30229	40515.89633	41.3459032	-81.573354
2011-30227	40891.89634	41.1482686	-81.5569363
2010-30227	40524.89634	41.1568333	-81.5596185
2010-30232	40523.89634	41.2031572	-81.5112106
2011-30232	40888.89635	41.233553	-81.5345896
2010-30225	40513.89635	41.2850339	-81.5377587
2011-31888	40891.89637	41.1660078	-81.5952406
2011-31887	40888.89637	41.314023	-81.5853977
2011-31885	40881.89637	41.3451906	-81.6306855
2010-30203	40525.89638	41.3439186	-81.5723888
2011-30230	40887.89638	41.2480998	-81.5572111
2010-30226	40524.89639	41.2536926	-81.5166262
2011-31887	40889.89639	41.3454321	-81.5937289
2010-30230	40515.89639	41.2370995	-81.6005764
2011-31887	40880.89639	41.3433468	-81.5867785
2010-30203	40514.89639	41.3451541	-81.5759524
2010-30227	40514.89639	41.1563871	-81.5560735
2010-30225	40517.8964	41.2877014	-81.5418395
2010-30227	40523.89641	41.1605987	-81.5603065
2011-31885	40892.89642	41.2488137	-81.5878796
2011-31886	40889.89642	41.2796054	-81.5861957
2011-31887	40887.89642	41.3213557	-81.5806351
2011-30231	40881.89642	41.3470306	-81.5685936
2011-30228	40881.89642	41.3511256	-81.5664298
2010-30228	40515.89642	41.3196278	-81.6011137
2011-30231	40879.89642	41.3456826	-81.5828306
2011-30228	40879.89642	41.3518384	-81.5959265
2011-31886	40878.89642	41.2961023	-81.5858435
2011-30232	40892.89644	41.2343532	-81.5371932
2011-30230	40890.89644	41.2471667	-81.562705
2011-30229	40891.89644	41.3446081	-81.5855115
2011-31889	40891.89644	41.3765051	-81.5558002
2011-31885	40888.89644	41.3487342	-81.6225627
2011-31886	40888.89644	41.2863848	-81.5851641
2011-30227	40887.89644	41.1596889	-81.5520395
2011-31833	40887.89644	41.2506828	-81.5961262
2011-31886	40887.89644	41.2897122	-81.5839497
2011-31833	40882.89644	41.258074	-81.6066237
2011-31888	40881.89644	41.1657868	-81.5953784
2011-30230	40881.89644	41.2516518	-81.5537579
2011-31889	40881.89644	41.267797	-81.5473615
2011-31887	40879.89644	41.3456217	-81.5902586
2011-31833	40879.89644	41.2380694	-81.59892
2011-31889	40879.89644	41.2688631	-81.5550571
2011-31887	40878.89644	41.3140439	-81.5854056
2011-30228	40892.89645	41.3754747	-81.5785998
2010-30232	40526.89645	41.2089646	-81.5066124
2011-30228	40889.89645	41.3823784	-81.6185172
2011-30227	40889.89645	41.1554372	-81.5561432
2011-31833	40881.89645	41.2507345	-81.61048
2011-30226	40880.89645	41.2134655	-81.5970977
2010-30231	40513.89645	41.1599502	-81.5795911
2011-30227	40890.89646	41.1535788	-81.5597244
2010-30027	40523.89646	41.1704649	-81.5879161
2010-30226	40522.89646	41.2415793	-81.5052099
2010-30231	40522.89646	41.1588209	-81.5763776
2010-30226	40517.89646	41.2726471	-81.5586603
2011-31885	40882.89646	41.3401541	-81.6370365
2010-30225	40515.89646	41.2736349	-81.5559552
2011-31885	40879.89646	41.2475816	-81.5866437
2011-30227	40878.89646	41.155865	-81.5583987
2010-30027	40526.89647	41.1772148	-81.5844819
2011-30231	40889.89647	41.3464462	-81.5655185
2010-30226	40516.89647	41.3417047	-81.594602
2010-30227	40525.89648	41.1609395	-81.5614401
2010-30203	40523.89648	41.3513413	-81.5842187
2010-30203	40522.89648	41.3447002	-81.5773054
2011-31889	40882.89648	41.2331634	-81.5182595
2011-30230	40892.89649	41.2489167	-81.587849
2010-30027	40524.89649	41.168438	-81.6000846
2011-31886	40880.89649	41.2902171	-81.584043
2011-31888	40879.89649	41.1650368	-81.5973211
2011-30230	40879.89649	41.2475398	-81.586433
2011-30227	40892.8965	41.1538263	-81.5521217
2011-31833	40890.8965	41.2376998	-81.6143806
2011-31833	40891.8965	41.2375246	-81.614113
2011-30232	40889.8965	41.2400712	-81.5402604
2011-31888	40888.8965	41.1645569	-81.5978628
2011-30231	40882.8965	41.3452352	-81.583326
2011-30232	40880.8965	41.2310629	-81.5190906
2011-30227	40880.8965	41.1550038	-81.5531008
2011-31833	40880.8965	41.2505396	-81.6026287
2011-31886	40879.8965	41.2854217	-81.5850441
2011-31887	40890.89652	41.3454926	-81.5962977
2010-30225	40525.89653	41.2846103	-81.5653204
2011-30232	40887.89653	41.2310227	-81.5204329
2011-31885	40887.89653	41.3606335	-81.6115678
2010-30228	40516.89653	41.3197573	-81.6012202
2011-31888	40880.89653	41.164506	-81.592745
2011-31886	40892.89654	41.2854882	-81.5845517
2011-30226	40888.89656	41.2049073	-81.6187156
2011-30232	40879.89656	41.2360498	-81.5366439
2011-31888	40892.89657	41.1643115	-81.5928327
2011-30228	40890.89657	41.35555	-81.5978406
2011-30226	40891.89657	41.2049669	-81.6187
2011-31885	40889.89657	41.3500284	-81.6411574
2011-30226	40881.89657	41.2134637	-81.6220753
2011-30228	40878.89657	41.3552691	-81.5960337
2011-30229	40892.89659	41.3476214	-81.5695229
2011-31886	40891.89659	41.2860628	-81.586925
2011-30229	40882.89659	41.3451751	-81.5834284
2010-30203	40516.89659	41.3438673	-81.5815329
2010-30225	40514.89659	41.2679175	-81.5559357
2011-31888	40878.89659	41.1645785	-81.5968487
2011-30230	40878.89659	41.2542802	-81.5845793
2011-30232	40881.8966	41.2330848	-81.5335835
2011-30231	40892.89662	41.3475796	-81.5695071
2011-31887	40881.89664	41.3455681	-81.5905724
2010-30231	40525.89666	41.15889	-81.5764814
2010-30230	40517.89666	41.2598766	-81.5853951
2010-30230	40522.89667	41.2719815	-81.5677867
2010-30232	40517.89667	41.2043928	-81.5178116
2011-31889	40880.89669	41.2795368	-81.5477589
2011-30228	40882.8967	41.3332666	-81.5882553
2010-30203	40515.89671	41.3489212	-81.5872459
2010-30027	40517.89672	41.1663166	-81.5743511
2010-30228	40514.89672	41.3196923	-81.6011953
2010-30230	40514.89672	41.2423494	-81.5951194
2010-30226	40514.89674	41.3874402	-81.5527369
2011-31885	40890.89677	41.2470832	-81.5628909
2011-31886	40881.89678	41.2935627	-81.578756
2010-30229	40514.89678	41.3173902	-81.589815
2010-30228	40523.89679	41.2779096	-81.5853383
2010-30231	40515.89679	41.1531371	-81.5807461
2010-30228	40525.89682	41.2866487	-81.5820568
2011-30232	40878.89683	41.2320179	-81.5214268
2011-30232	40891.89684	41.2356674	-81.5394208
2010-30228	40522.89691	41.2707743	-81.5690727
2011-30226	40882.89691	41.2171135	-81.6133059
2010-30231	40523.89692	41.1533319	-81.581441
2011-31833	40888.89692	41.2467139	-81.6111039
2010-30230	40524.89694	41.2600505	-81.5668036
2011-31833	40892.897	41.2375099	-81.6140631
2011-30226	40892.89701	41.2189881	-81.5889918
2010-30232	40513.89701	41.1479559	-81.5326607
2010-30225	40524.89703	41.2671374	-81.5518048
2010-30231	40526.89712	41.1526767	-81.5797448
2011-31887	40882.89712	41.344696	-81.5923919
2010-30230	40516.89713	41.2388784	-81.6062902
2010-30230	40525.89714	41.2621268	-81.5954719
2010-30027	40525.89715	41.1710658	-81.5829315
2010-30229	40523.89719	41.3388227	-81.4567301
2011-31833	40889.8972	41.2382708	-81.6140444
2010-30203	40524.89736	41.3435934	-81.5814957
2011-30231	40891.89749	41.3452989	-81.5845289
2010-30226	40525.89758	41.2423399	-81.5432088
2011-31889	40887.89763	41.2895	-81.5513205
2010-30230	40526.89771	41.2620412	-81.5955536
2010-30232	40516.89784	41.2070782	-81.5150263
2010-30229	40514.9586	41.3466266	-81.5807742
2010-30232	40517.95861	41.2041617	-81.5112508
2010-30225	40516.95861	41.2682328	-81.5618298
2011-30227	40880.95861	41.1575867	-81.5565966
2011-30230	40879.95861	41.2475253	-81.5864313
2010-30227	40523.95863	41.1599473	-81.5624533
2011-31833	40879.95863	41.2396924	-81.6016276
2010-30232	40516.95865	41.2091335	-81.5045408
2010-30232	40523.95867	41.2030961	-81.5112872
2011-30227	40889.95868	41.1488031	-81.5337479
2011-31833	40887.95868	41.2505863	-81.5961087
2011-30230	40881.95868	41.2512906	-81.5536182
2011-30226	40880.95868	41.2185009	-81.6149135
2011-30228	40879.95868	41.3518358	-81.5959112
2011-30227	40878.95868	41.1545109	-81.5500937
2011-30228	40890.95869	41.3532139	-81.5952397
2011-31833	40882.95869	41.2580329	-81.6064912
2011-31885	40878.95869	41.252041	-81.5859199
2011-30231	40890.9587	41.3449783	-81.5747386
2011-31887	40888.9587	41.314028	-81.585364
2011-31887	40887.9587	41.321299	-81.5805594
2011-30229	40882.9587	41.3453423	-81.5830144
2011-30228	40878.9587	41.3503531	-81.5944135
2011-30232	40881.95872	41.2329597	-81.5336169
2011-30231	40879.95873	41.3457149	-81.582831
2011-31889	40889.95874	41.3826309	-81.5642363
2011-31886	40881.95875	41.290101	-81.5842625
2011-31885	40891.95876	41.2499983	-81.5814997
2010-30226	40524.95876	41.2568182	-81.5131551
2011-31833	40889.95876	41.2394992	-81.5984896
2011-30228	40881.95876	41.3515768	-81.5700099
2011-31885	40879.95876	41.2475689	-81.5866555
2011-31887	40878.95877	41.3140447	-81.5854174
2011-31887	40890.95878	41.3456866	-81.5961693
2011-31885	40889.95878	41.3487266	-81.6486219
2011-31888	40888.95878	41.1650054	-81.5977681
2010-30225	40517.95878	41.2872615	-81.5608207
2011-30231	40881.95878	41.3470124	-81.5685306
2010-30226	40522.9588	41.2350145	-81.4980009
2011-30227	40887.9588	41.1574878	-81.5424784
2011-31833	40890.95881	41.2377678	-81.6142841
2010-30226	40523.95881	41.2292091	-81.4956407
2011-31885	40888.95881	41.3430371	-81.6270697
2010-30230	40522.95881	41.2710108	-81.5677697
2010-30227	40522.95881	41.1538555	-81.5492306
2010-30229	40517.95881	41.338319	-81.5815212
2010-30203	40516.95881	41.3437315	-81.5815049
2010-30227	40515.95881	41.1556435	-81.558322
2010-30230	40514.95881	41.2436042	-81.592932
2010-30227	40514.95881	41.1540839	-81.5537413
2010-30203	40514.95881	41.3448141	-81.5752223
2010-30226	40526.95882	41.2096914	-81.5723321
2011-31889	40887.95882	41.2766461	-81.5421403
2010-30229	40515.95882	41.3432145	-81.5752717
2010-30027	40526.95883	41.1699049	-81.5909671
2011-31833	40891.95883	41.2376623	-81.6148298
2011-31889	40881.95883	41.2679664	-81.5473252
2010-30203	40526.95884	41.3447636	-81.5773207
2010-30027	40524.95884	41.170821	-81.5956059
2010-30231	40517.95884	41.1589046	-81.5765993
2010-30227	40516.95884	41.1577617	-81.558074
2010-30230	40513.95884	41.2412475	-81.6040559
2010-30027	40513.95884	41.1717697	-81.5885529
2011-31887	40889.95885	41.3454914	-81.5935946
2011-30230	40887.95887	41.243568	-81.5787091
2011-30232	40879.95887	41.2359699	-81.5366659
2010-30230	40517.95888	41.2610018	-81.58568
2010-30228	40516.95888	41.3197117	-81.6012237
2010-30226	40513.95888	41.3841791	-81.5448422
2010-30203	40513.95888	41.3435371	-81.5804657
2010-30230	40526.95889	41.2620789	-81.5953092
2010-30027	40517.95889	41.1705033	-81.5878905
2011-31885	40882.95889	41.3400819	-81.6369026
2011-31889	40882.95889	41.2263325	-81.519311
2011-31885	40881.95889	41.353362	-81.6313458
2010-30228	40513.95889	41.3196738	-81.6011685
2011-31889	40891.9589	41.3764892	-81.5557385
2011-30226	40881.9589	41.2139949	-81.6224964
2010-30227	40513.9589	41.1549695	-81.5554131
2011-31833	40892.95891	41.2377859	-81.6142525
2010-30227	40526.95891	41.1581562	-81.5549701
2011-30231	40892.95892	41.3455208	-81.563628
2011-31888	40890.95892	41.1643942	-81.5926114
2011-31888	40891.95892	41.1660178	-81.595348
2011-31885	40887.95892	41.3616722	-81.6147905
2011-31889	40880.95892	41.2785995	-81.5428495
2011-31888	40880.95892	41.1644374	-81.5928476
2011-30226	40879.95892	41.217171	-81.6122744
2011-31886	40879.95892	41.2853274	-81.5849434
2011-31888	40879.95892	41.1650366	-81.5991197
2011-30229	40878.95892	41.3398046	-81.5764275
2011-30229	40890.95894	41.3451908	-81.5747679
2011-31886	40890.95894	41.2839726	-81.5861848
2011-31889	40888.95894	41.355909	-81.5842769
2011-31888	40881.95894	41.1650848	-81.5987101
2011-31889	40879.95894	41.2688512	-81.5551008
2011-30232	40878.95894	41.2321177	-81.5211858
2011-31888	40878.95894	41.1644899	-81.5967766
2011-31886	40878.95894	41.296774	-81.5761917
2010-30225	40526.95895	41.2695424	-81.5552008
2011-30231	40889.95895	41.3469974	-81.563307
2011-30230	40888.95895	41.2548403	-81.5820589
2011-30229	40887.95895	41.3451758	-81.5741161
2011-30231	40882.95895	41.3451973	-81.583291
2011-30231	40880.95895	41.3386753	-81.5739799
2011-31885	40880.95895	41.3741573	-81.6271895
2011-30231	40878.95895	41.3397887	-81.5764463
2011-30230	40878.95895	41.2578668	-81.5695439
2011-30229	40892.95896	41.3455055	-81.5636044
2010-30229	40525.95896	41.3388911	-81.5676456
2010-30225	40524.95896	41.2687802	-81.5499141
2010-30226	40515.95896	41.3633358	-81.5630944
2010-30232	40515.95896	41.2028487	-81.5047855
2010-30230	40515.95896	41.2371703	-81.6005795
2010-30228	40515.95896	41.3197309	-81.6011073
2010-30230	40525.95897	41.262138	-81.5953299
2011-30232	40889.95897	41.2265445	-81.5336506
2011-31885	40890.95898	41.247147	-81.562494
2010-30226	40516.95898	41.3413067	-81.5966787
2011-30232	40892.95899	41.2343462	-81.537095
2011-30230	40891.95899	41.2513227	-81.5536046
2011-31888	40889.95899	41.1648926	-81.5992668
2011-30229	40879.95899	41.3466748	-81.5766572
2011-30228	40892.959	41.3752563	-81.5783383
2011-30232	40887.959	41.2321705	-81.5212064
2011-31833	40881.959	41.2530585	-81.6092578
2011-30228	40889.95902	41.3908212	-81.6254345
2011-30227	40882.95902	41.1552702	-81.5607554
2011-30229	40889.95903	41.3469754	-81.5633035
2010-30027	40523.95903	41.1747818	-81.5869687
2011-30231	40887.95903	41.3451808	-81.5740824
2011-30227	40888.95904	41.1480357	-81.5565441
2011-31886	40888.95904	41.2896528	-81.5812179
2010-30203	40522.95904	41.344739	-81.5772516
2010-30231	40526.95905	41.1464152	-81.5798607
2011-30227	40891.95906	41.1483608	-81.556921
2011-30226	40888.95906	41.2081114	-81.6168422
2011-31887	40879.95906	41.3453799	-81.5901511
2011-30228	40891.95907	41.3519084	-81.5958976
2011-30228	40888.95907	41.3806285	-81.5545687
2011-30226	40887.95907	41.2179051	-81.6150761
2010-30203	40517.95907	41.3550888	-81.5866471
2011-30228	40880.95907	41.3837823	-81.5532355
2011-30226	40878.95907	41.2138971	-81.6223084
2010-30231	40525.9591	41.1589031	-81.5767163
2011-31886	40880.9591	41.2902004	-81.5839996
2011-30227	40892.95912	41.1463673	-81.540383
2011-31886	40889.95912	41.2797721	-81.5864699
2011-31888	40892.95916	41.1643305	-81.5927869
2010-30203	40525.95916	41.3448171	-81.577333
2011-31833	40878.95916	41.2362437	-81.6145491
2011-30228	40887.95917	41.3537578	-81.5952289
2010-30231	40513.95917	41.1586487	-81.5753968
2010-30227	40525.95919	41.1608145	-81.5568966
2010-30225	40523.9592	41.2881865	-81.5295296
2011-30231	40891.95922	41.3451517	-81.5847538
2010-30231	40522.95922	41.1581789	-81.5797616
2010-30232	40525.95924	41.2265448	-81.5020286
2010-30231	40524.95924	41.1709447	-81.5955751
2010-30228	40522.95924	41.2725426	-81.5694053
2010-30230	40516.95926	41.2391293	-81.606473
2011-30226	40892.95927	41.2119277	-81.5918409
2011-30231	40888.95927	41.339588	-81.5740806
2011-30230	40890.95928	41.2470411	-81.5625796
2011-31888	40887.95928	41.1645213	-81.5967693
2011-31886	40892.95929	41.2854272	-81.584047
2011-30227	40890.95929	41.1506151	-81.5550312
2010-30227	40524.95929	41.1579681	-81.5566898
2010-30228	40526.95931	41.2765937	-81.5693063
2010-30229	40516.95931	41.3477965	-81.5779299
2010-30229	40513.95931	41.3107179	-81.5867808
2010-30203	40515.95932	41.3469811	-81.5852625
2010-30203	40523.95934	41.3547538	-81.5848138
2011-30226	40889.95935	41.2049978	-81.6186407
2011-31889	40878.95935	41.2578582	-81.5559118
2010-30229	40526.95938	41.2837358	-81.5729094
2010-30227	40517.9594	41.1618122	-81.5509428
2010-30226	40517.95941	41.2759363	-81.5396004
2011-31889	40892.95942	41.3767632	-81.5571613
2010-30225	40515.95944	41.2916944	-81.5591753
2010-30226	40514.95944	41.3758042	-81.5492922
2011-30230	40892.95946	41.2494744	-81.5797036
2010-30228	40514.95955	41.3196162	-81.6011916
2010-30228	40525.95956	41.2874239	-81.5794692
2010-30228	40517.95956	41.2707903	-81.5702099
2010-30230	40524.95964	41.2601204	-81.566825
2010-30225	40525.95965	41.2847256	-81.5654389
2010-30225	40513.95965	41.2787705	-81.5459016
2011-30229	40880.95969	41.3386273	-81.5737567
2011-31887	40880.95976	41.3368255	-81.5866029
2011-30232	40891.95978	41.2355045	-81.5393929
2010-30027	40522.95985	41.1710802	-81.5886772
2010-30225	40522.95995	41.2864277	-81.5654916
2011-30229	40888.96012	41.3394603	-81.5738972
2010-30232	40526.96032	41.2218345	-81.5019648
2011-31833	40888.96032	41.233104	-81.6091285
2011-31889	40890.96038	41.3878808	-81.5407905
2011-30229	40880.58532	41.3454332	-81.5935898
2011-31886	40882.58528	41.2889142	-81.586876
2011-30231	40891.58488	41.3461572	-81.5850627
2011-31888	40892.58486	41.1728505	-81.5847689
2011-31889	40892.58469	41.3761676	-81.5511878
2011-30226	40890.58469	41.2127505	-81.5926615
2011-31887	40892.58462	41.3413134	-81.5884967
2011-30231	40880.58459	41.3455694	-81.5931345
2011-30229	40878.58459	41.3448317	-81.5840701
2011-31887	40888.58458	41.2695548	-81.5905173
2011-31889	40879.58456	41.2584698	-81.5281355
2011-31886	40890.58455	41.2862159	-81.5836697
2011-31888	40888.58454	41.1757488	-81.5959573
2011-31889	40891.58448	41.3770158	-81.5509308
2011-30230	40882.58444	41.2505381	-81.5851101
2011-31887	40890.58442	41.3408034	-81.5785517
2011-31886	40891.58441	41.2860582	-81.5832721
2011-30228	40890.58435	41.3798128	-81.615719
2011-30231	40881.58435	41.3421936	-81.5763042
2011-31888	40880.58434	41.1733934	-81.5857884
2011-31889	40878.58434	41.2397409	-81.5179489
2011-31889	40889.58428	41.3800607	-81.5708573
2011-30227	40888.58428	41.1499964	-81.5504479
2011-31887	40891.58426	41.3473239	-81.5967032
2011-31887	40879.58426	41.3451676	-81.5904078
2011-30230	40892.58425	41.2487372	-81.5837457
2011-30230	40887.58425	41.2573784	-81.5619148
2011-30228	40879.58425	41.3450447	-81.5927833
2011-31888	40881.58424	41.1697025	-81.5908426
2011-30226	40882.58421	41.2153077	-81.6015311
2011-31886	40892.5842	41.2876924	-81.586141
2011-30229	40891.58419	41.3440271	-81.5870089
2011-31885	40892.58413	41.2490067	-81.5840254
2011-31885	40889.58413	41.3472658	-81.6419244
2011-31833	40888.58412	41.2592357	-81.6151879
2011-31885	40881.58412	41.3440568	-81.6190766
2011-31885	40890.58411	41.2475348	-81.5673092
2011-31889	40882.58411	41.2409967	-81.5199966
2011-30226	40891.58409	41.2131609	-81.6213235
2011-30230	40889.58409	41.2475807	-81.5673359
2011-30229	40882.58409	41.3471106	-81.5686382
2011-31889	40890.58407	41.3805056	-81.5706865
2011-31889	40888.58407	41.3407989	-81.5798272
2011-30231	40882.58407	41.347093	-81.5686233
2011-30229	40881.58407	41.3468139	-81.5672248
2011-31887	40881.58407	41.3435781	-81.5869191
2011-31886	40880.58407	41.2855678	-81.5831404
2011-31886	40878.58407	41.2926832	-81.5885453
2011-31833	40892.58406	41.2368821	-81.6015914
2011-30226	40889.58406	41.2073181	-81.5917165
2011-31886	40879.58406	41.291764	-81.588358
2011-30231	40878.58406	41.3446563	-81.5837076
2011-31888	40889.58404	41.1798411	-81.5916113
2011-30231	40892.58403	41.3468753	-81.566977
2011-31833	40882.58402	41.2554536	-81.6011501
2011-30231	40890.584	41.3452743	-81.5747994
2011-30230	40890.584	41.2475511	-81.5672642
2011-30227	40889.584	41.1609302	-81.5575844
2011-30227	40887.584	41.1633056	-81.5642822
2011-30227	40882.584	41.1631994	-81.5639946
2011-31833	40879.584	41.2388487	-81.5988294
2011-31833	40878.584	41.239019	-81.5969782
2011-31885	40891.58399	41.2478098	-81.5859186
2011-31886	40889.58399	41.2780785	-81.5858049
2011-30230	40888.58399	41.2572228	-81.5620254
2011-30231	40888.58399	41.3465584	-81.5670191
2011-30230	40881.58399	41.2532023	-81.5824451
2011-30227	40879.58399	41.150047	-81.5503445
2011-30228	40878.58399	41.3524032	-81.5962398
2011-30228	40882.58398	41.3369938	-81.5821632
2011-30229	40887.58397	41.3455441	-81.5758001
2011-30227	40878.58396	41.1631386	-81.5639444
2011-31888	40891.58395	41.1645741	-81.5926966
[truncated: 70,004 more rows]
